# Supplementary material for: Urban Flora Biodiversity of Some Continental Cities of the Po Plain (Emilia-Romagna, Northern Italy)
Source: Plants (Basel). 2025 Feb 3;14(3):450. doi: 10.3390/plants14030450 (PMC11819807; doi:10.3390/plants14030450)
Supplement: Supplementary file 1 [file plants-14-00450-s001.zip]

Archive with 1 entries (1 files):
- Supplementary Tables 1, 2, 3.xlsx
