# Supplementary material for: Urban Flora Biodiversity of Some Continental Cities of the Po Plain (Emilia-Romagna, Northern Italy)
Source: Plants (Basel). 2025 Feb 3;14(3):450. doi: 10.3390/plants14030450 (PMC11819807; doi:10.3390/plants14030450)
Supplement: Supplementary file 1 [file plants-14-00450-s001.zip › Supplementary Tables 1, 2, 3.xlsx]

## Sheet: S1 SPECIE E PRESENZA
	S1: List of the taxa found, with family, presence in cities (indicated with 1), number of cities of presence, regional (Regione Emilia-Romagna) protection, notes on nomenclature and taxonomy
ID	FAMILY	TAXON (SPECIES/SUBSPECIES/HYBRID)	BOLOGNA	FERRARA	FORLì	MODENA	REGGIO EMILIA	PARMA	RAVENNA	NUMBER OF CITIES	REGIONAL PROTECTION	NOTES ON NOMENCLATURE AND TAXONOMY
		PTERIDOPHYTES
035-01-0	Pteridaceae	Adiantum capillus-veneris	1		1		1		1	4
035-03-0	Aspleniaceae	Asplenium adiantum-nigrum	1	1	1	1	1	1		6
035-40-0	Aspleniaceae	Asplenium ceterach	1	1	1	1	1		1	6		INCL. SUBSP. BIVALENS
035-17-0	Aspleniaceae	Asplenium onopteris			1	1				2
035-19-0	Aspleniaceae	Asplenium ruta-muraria	1	1		1	1		1	5
037-04-0	Aspleniaceae	Asplenium scolopendrium	1	1		1	1		1	5	P
035-23-0	Aspleniaceae	Asplenium septentrionale		1						1
035-24-0	Aspleniaceae	Asplenium trichomanes	1	1	1	1	1			5		INCL. SUBSP. QADRIVALENS
035-31-0	Woodsiaceae	Athyrium filix-femina				1	1			2
035-51-0	Dryopteridaceae	Cyrtomium falcatum	1	1					1	3
035-56-0	Woodsiaceae	Cystopteris fragilis	1			1				2
036-14-0	Dryopteridaceae	Dryopteris filix-mas	1	1		1	1	1		5
036-21-0	Equisetaceae	Equisetum arvense	1	1	1	1	1	1	1	7
036-26-0	Equisetaceae	Equisetum palustre				1			1	2
036-28-0	Equisetaceae	Equisetum ramosissimum	1	1	1	1	1	1	1	7
036-30-0	Equisetaceae	Equisetum telmateia	1	1	1	1	1	1	1	7
036-26-1	Equisetaceae	Equisetum × moorei	1							1
036-33-0	Woodsiaceae	Gymnocarpium robertianum				1				1
037-08-0	Polypodiaceae	Polypodium interjectum	1		1	1			1	4
037-09-0	Polypodiaceae	Polypodium vulgare				1				1
037-13-0	Dryopteridaceae	Polystichum setiferum			1					1
037-14-0	Dennstaedtiaceae	Pteridium aquilinum		1	1		1			3
037-16-0	Pteridaceae	Pteris multifida	1							1
037-17-0	Pteridaceae	Pteris vittata	1							1
037-19-0	Salviniaceae	Salvinia natans		1						1
037-21-1	Selaginellaceae	Selaginella kraussiana		1			1			2
		GYMNOSPERMS
041-02-2	Cupressaceae	Calocedrus decurrens				1				1
041-02-3	Pinaceae	Cedrus atlantica		1						1
041-02-4	Pinaceae	Cedrus libani		1						1
041-02-5	Pinaceae	Cedrus deodara		1						1
041-02-9	Cupressaceae	Hesperocyparis arizonica		1						1
041-02-D	Cephalotaxaceae	Cephalotaxus harringtonii	1							1
041-03-0	Cupressaceae	Cupressus sempervirens	1		1				1	3
041-09-1	Ginkgoaceae	Ginkgo biloba	1							1
041-20-0	Pinaceae	Picea abies						1		1
041-30-0	Pinaceae	Pinus nigra		1						1
041-33-0	Pinaceae	Pinus pinaster		1					1	2
041-36-0	Pinaceae	Pinus pinea	1	1	1					3
041-38-2	Cupressaceae	Platycladus orientalis	1	1						2
041-38-4	Cupressaceae	Taxodium distichum		1	1					2
041-39-0	Taxaceae	Taxus baccata	1	1	1	1		1		5	P
		ANGIOSPERMS
045-01-0	Malvaceae	Abutilon theophrasti	1	1		1	1	1	1	6
045-09-0	Euphorbiaceae	Acalypha australis	1			1		1		3
045-10-0	Euphorbiaceae	Acalypha virginica	1	1			1			3
045-11-0	Acanthaceae	Acanthus mollis	1		1	1				3
045-13-0	Sapindaceae	Acer campestre	1	1	1	1	1	1	1	7
045-16-0	Sapindaceae	Acer negundo	1	1	1	1	1	1	1	7
045-19-0	Sapindaceae	Acer opalus subsp. opalus	1							1
045-20-0	Sapindaceae	Acer platanoides		1	1	1		1	1	5
045-21-0	Sapindaceae	Acer pseudoplatanus	1	1	1		1	1	1	6
045-21-1	Sapindaceae	Acer saccharinum	1			1	1	1		4
045-14-2	Sapindaceae	Acer × freemanii				1				1
045-29-0	Asteraceae/Compositae	Achillea collina	1	1	1	1	1		1	6
045-36-0	Asteraceae/Compositae	Achillea millefolium		1		1				2
045-41-0	Asteraceae/Compositae	Achillea nobilis	1		1					2
045-47-0	Asteraceae/Compositae	Achillea roseoalba	1	1	1	1	1	1	1	7
046-44-0	Ranunculaceae	Adonis annua		1		1			1	3
046-55-0	Apiaceae/Umbelliferae	Aegopodium podagraria	1	1	1		1	1		5
047-08-0	Sapindaceae	Aesculus hippocastanum	1	1	1	1	1	1	1	7
047-18-0	Rosaceae	Agrimonia eupatoria	1	1	1	1	1	1	1	7
047-38-0	Poaceae/Gramineae	Agrostis stolonifera	1	1	1	1			1	5
047-39-0	Simaroubaceae	Ailanthus altissima	1	1	1	1	1	1	1	7
047-52-0	Lamiaceae/Labiatae	Ajuga chamaepitys		1	1		1		1	4
048-04-0	Lamiaceae/Labiatae	Ajuga reptans	1	1	1	1	1	1	1	7
048-07-0	Fabaceae/Leguminosae	Albizia julibrissin	1	1				1	1	4
048-09-0	Malvaceae	Alcea rosea	1		1	1	1			4
049-37-0	Alismataceae	Alisma lanceolatum		1	1				1	3
049-38-0	Alismataceae	Alisma plantago-aquatica		1	1		1		1	4
049-41-0	Brassicaceae/Cruciferae	Alliaria petiolata	1	1	1	1	1	1	1	7
049-46-0	Amaryllidaceae	Allium ampeloprasum	1						1	2
049-58-0	Amaryllidaceae	Allium cepa			1					1
050-11-1	Amaryllidaceae	Allium longispathum						1		1
050-17-0	Amaryllidaceae	Allium neapolitanum	1	1	1		1		1	5
050-19-0	Amaryllidaceae	Allium nigrum			1		1			2
050-22-0	Amaryllidaceae	Allium oleraceum				1	1			2
050-23-0	Amaryllidaceae	Allium pallens			1	1	1			3
050-30-2	Amaryllidaceae	Allium polyanthum			1				1	2
050-31-0	Amaryllidaceae	Allium roseum	1		1	1	1	1		5
050-32-0	Amaryllidaceae	Allium rotundum						1		1
050-37-0	Amaryllidaceae	Allium schoenoprasum			1					1
050-46-0	Amaryllidaceae	Allium triquetrum	1					1		2
050-46-1	Amaryllidaceae	Allium tuberosum			1		1			2
050-51-0	Amaryllidaceae	Allium vineale	1	1	1	1	1	1	1	7
050-53-0	Betulaceae	Alnus glutinosa			1		1			2
050-59-0	Poaceae/Gramineae	Alopecurus bulbosus		1						1
050-60-0	Poaceae/Gramineae	Alopecurus geniculatus					1			1
050-61-0	Poaceae/Gramineae	Alopecurus myosuroides	1	1	1	1	1	1	1	7
051-01-0	Poaceae/Gramineae	Alopecurus pratensis					1	1		2
051-02-0	Poaceae/Gramineae	Alopecurus rendlei					1			1
051-05-0	Malvaceae	Althaea cannabina	1		1	1	1	1	1	6
051-07-0	Malvaceae	Althaea officinalis		1	1		1		1	4
051-30-0	Amaranthaceae	Amaranthus albus	1	1	1	1	1	1		6
051-31-0	Amaranthaceae	Amaranthus blitoides	1		1	1	1	1		5
051-31-9	Amaranthaceae	Amaranthus blitum	1	1		1	1			4
051-43-1	Amaranthaceae	Amaranthus bouchonii			1					1
051-35-0	Amaranthaceae	Amaranthus crispus				1				1
051-37-0	Amaranthaceae	Amaranthus deflexus	1	1	1	1	1	1	1	7
051-32-1	Amaranthaceae	Amaranthus emarginatus	1							1
051-38-0	Amaranthaceae	Amaranthus graecizans			1					1
051-39-0	Amaranthaceae	Amaranthus hybridus	1	1		1				3		INCL. SUBSP. CAUDATUS, CRUENTUS AND HYPOCONDRIACUS
051-41-2	Amaranthaceae	Amaranthus palmeri							1	1
051-44-0	Amaranthaceae	Amaranthus retroflexus	1	1	1	1	1	1	1	7
051-48-1	Amaranthaceae	Amaranthus tuberculatus	1	1	1		1	1	1	6
051-49-0	Amaranthaceae	Amaranthus viridis							1	1
051-51-0	Asteraceae/Compositae	Ambrosia artemisiifolia	1	1	1	1	1	1	1	7
051-53-1	Asteraceae/Compositae	Ambrosia psilostachya	1		1		1	1		4
052-06-0	Apiaceae/Umbelliferae	Ammi majus	1	1					1	3
052-10-0	Fabaceae/Leguminosae	Amorpha fruticosa	1	1	1	1	1	1	1	7
052-11-1	Fabaceae/Leguminosae	Amphicarpaea comosa			1					1
136-48-0	Orchidaceae	Anacamptis coriophora			1					1	P
136-51-0	Orchidaceae	Anacamptis laxiflora	1							1	P
136-58-0	Orchidaceae	Anacamptis morio		1	1	1	1			4	P
052-12-0	Orchidaceae	Anacamptis pyramidalis	1	1	1		1	1	1	6	P
052-28-0	Boraginaceae	Anchusa azurea		1	1		1			3
052-37-0	Boraginaceae	Anchusa undulata subsp. hybrida			1					1
053-11-0	Asteraceae/Compositae	Andryala integrifolia	1							1
053-15-0	Ranunculaceae	Anemone hortensis	1		1					2
053-24-2	Ranunculaceae	Anemonoides nemorosa	1				1	1		3
053-24-3	Ranunculaceae	Anemonoides ranunculoides	1				1			2
053-25-0	Apiaceae/Umbelliferae	Anethum graveolens			1					1
053-27-0	Apiaceae/Umbelliferae	Angelica sylvestris			1					1
063-46-0	Poaceae/Gramineae	Anisantha diandra	1	1	1	1			1	5
064-15-0	Poaceae/Gramineae	Anisantha madritensis	1		1	1		1	1	5
063-48-0	Poaceae/Gramineae	Anisantha rigida				1				1
064-20-0	Poaceae/Gramineae	Anisantha rubens	1						1	2
064-26-0	Poaceae/Gramineae	Anisantha sterilis	1	1	1	1	1	1	1	7
064-27-0	Poaceae/Gramineae	Anisantha tectorum	1	1	1	1		1		5
053-34-0	Asteraceae/Compositae	Anthemis arvensis	1		1	1	1		1	5
053-39-0	Asteraceae/Compositae	Anthemis cotula			1					1
054-06-0	Poaceae/Gramineae	Anthoxanthum odoratum	1			1	1		1	4
054-10-0	Apiaceae/Umbelliferae	Anthriscus caucalis	1				1			2
054-13-1	Apiaceae/Umbelliferae	Anthriscus sylvestris	1	1						2
054-35-0	Plantaginaceae	Antirrhinum majus	1	1	1	1	1	1	1	7
054-41-0	Rosaceae	Aphanes arvensis	1	1	1		1	1	1	6
054-48-0	Apiaceae/Umbelliferae	Apium graveolens	1		1	1				3
055-15-0	Brassicaceae/Cruciferae	Arabidopsis thaliana	1	1	1	1	1	1	1	7
055-31-0	Brassicaceae/Cruciferae	Arabis hirsuta				1		1		2
055-47-0	Asteraceae/Compositae	Arctium minus	1	1	1		1	1	1	6
056-03-0	Caryophyllaceae	Arenaria leptoclados	1	1		1			1	4
056-05-0	Caryophyllaceae	Arenaria serpyllifolia	1	1	1	1	1	1	1	7
056-12-0	Aristolochiaceae	Aristolochia clematitis		1	1	1	1	1	1	6
056-18-0	Aristolochiaceae	Aristolochia rotunda				1				1
056-44-0	Brassicaceae/Cruciferae	Armoracia rusticana	1							1
056-48-0	Poaceae/Gramineae	Arrhenatherum elatius	1		1	1	1	1	1	6
056-53-0	Asteraceae/Compositae	Artemisia absinthium	1		1				1	3
056-54-0	Asteraceae/Compositae	Artemisia alba					1			1
056-55-0	Asteraceae/Compositae	Artemisia annua	1	1	1	1	1	1		6
057-25-0	Asteraceae/Compositae	Artemisia verlotiorum	1	1	1	1	1	1	1	7
057-26-0	Asteraceae/Compositae	Artemisia vulgaris	1	1	1	1	1	1	1	7
057-30-0	Araceae	Arum italicum	1	1	1	1	1	1	1	7
057-34-0	Poaceae/Gramineae	Arundo donax	1	1	1			1	1	5
057-35-0	Poaceae/Gramineae	Arundo plinii	1		1				1	3
057-38-0	Apocynaceae	Asclepias syriaca				1				1
057-39-0	Asparagaceae	Asparagus acutifolius	1		1		1	1	1	5
057-39-1	Asparagaceae	Asparagus aethiopicus	1			1				2
057-43-0	Asparagaceae	Asparagus officinalis	1	1	1	1	1		1	6
058-06-0	Rubiaceae	Asperula purpurea					1			1
058-15-0	Asphodelaceae*	Asphodeline lutea			1					1
058-22-1	Asparagaceae	Aspidistra elatior	1							1
058-35-0	Fabaceae/Leguminosae	Astragalus cicer		1					1	2
058-42-0	Fabaceae/Leguminosae	Astragalus glycyphyllos	1	1					1	3
059-42-0	Amaranthaceae	Atriplex hortensis				1				1
059-47-0	Amaranthaceae	Atriplex patula			1				1	2
059-49-0	Amaranthaceae	Atriplex prostrata			1		1		1	3
059-52-0	Amaranthaceae	Atriplex tatarica	1		1	1			1	4
060-04-0	Poaceae/Gramineae	Avena barbata	1	1	1	1	1	1	1	7
060-06-0	Poaceae/Gramineae	Avena fatua	1	1		1				3
060-09-0	Poaceae/Gramineae	Avena sativa	1				1			2
060-13-0	Poaceae/Gramineae	Avena sterilis	1		1	1	1	1	1	6		INCL. SUBSP. LUDOVICIANA
060-27-0	Lamiaceae/Labiatae	Ballota nigra	1	1	1	1	1	1	1	7		INCL. SUBSP. MERIDIONALIS
060-37-0	Brassicaceae/Cruciferae	Barbarea stricta				1				1
060-39-0	Brassicaceae/Cruciferae	Barbarea vulgaris			1		1	1		3
060-42-0	Orchidaceae	Barlia robertiana					1			1	P
060-50-0	Amaranthaceae	Bassia scoparia							1	1
061-02-0	Asparagaceae	Bellevalia romana		1	1	1			1	4
061-08-0	Asteraceae/Compositae	Bellis perennis	1	1	1	1	1	1	1	7
061-17-1	Saxifragaceae	Bergenia crassifolia	1				1			2
061-21-0	Apiaceae/Umbelliferae	Berula erecta					1			1
061-25-0	Amaranthaceae	Beta vulgaris	1		1	1	1		1	5
061-37-0	Asteraceae/Compositae	Bidens bipinnata	1	1		1		1	1	5
061-39-0	Asteraceae/Compositae	Bidens connata		1						1
061-40-0	Asteraceae/Compositae	Bidens frondosa	1		1	1	1		1	5
061-43-0	Asteraceae/Compositae	Bidens subalternans	1							1
061-44-0	Asteraceae/Compositae	Bidens tripartita		1	1		1			3		INCL. SUBSP. BULLATA
061-47-0	Asteraceae/Compositae	Bidens vulgata			1			1		2
061-48-0	Apiaceae/Umbelliferae	Bifora radians					1			1
062-15-0	Fabaceae/Leguminosae	Bituminaria bituminosa	1							1
062-18-0	Gentianaceae	Blackstonia acuminata	1							1
062-22-0	Gentianaceae	Blackstonia perfoliata		1	1		1		1	4
062-31-8	Cyperaceae	Bolboschoenus glaucus		1	1					2
062-31-9	Cyperaceae	Bolboschoenus laticarpus	1						1	2
062-32-0	Cyperaceae	Bolboschoenus maritimus			1		1		1	3
062-37-0	Boraginaceae	Borago officinalis	1	1	1	1	1			5
062-40-0	Poaceae/Gramineae	Bothriochloa ischaemum			1	1	1	1	1	5
062-44-0	Poaceae/Gramineae	Brachypodium caespitosum			1					1
062-49-0	Poaceae/Gramineae	Brachypodium rupestre	1	1	1	1				4
062-50-0	Poaceae/Gramineae	Brachypodium sylvaticum	1	1	1		1	1	1	6
063-08-1	Brassicaceae/Cruciferae	Brassica juncea			1					1
063-11-0	Brassicaceae/Cruciferae	Brassica napus	1		1	1	1	1	1	6
063-12-0	Brassicaceae/Cruciferae	Brassica nigra	1		1	1			1	4
063-13-0	Brassicaceae/Cruciferae	Brassica oleracea	1	1		1				3
063-15-0	Brassicaceae/Cruciferae	Brassica rapa				1		1		2		INCL. SUBSP. CAMPESTRIS
063-35-0	Poaceae/Gramineae	Briza minor							1	1
063-49-0	Poaceae/Gramineae	Bromopsis erecta	1	1	1	1	1		1	6
064-06-0	Poaceae/Gramineae	Bromopsis inermis			1	1	1			3
063-37-0	Poaceae/Gramineae	Bromus arvensis	1		1	1				3
063-41-9	Poaceae/Gramineae	Bromus commutatus							1	1
063-54-0	Poaceae/Gramineae	Bromus hordeaceus	1	1	1	1	1	1	1	7		INCL. SUBSP. MOLLIFORMIS
064-25-0	Poaceae/Gramineae	Bromus squarrosus	1			1				2
064-28-0	Moraceae	Broussonetia papyrifera	1	1	1	1	1	1	1	7
064-31-0	Cucurbitaceae	Bryonia dioica	1	1	1	1	1	1	1	7
064-33-0	Scrophulariaceae	Buddleja davidii	1	1	1	1		1		5
064-36-0	Boraginaceae	Buglossoides arvensis		1	1	1	1			4
064-42-0	Boraginaceae	Buglossoides purpurocaerulea	1							1
065-30-0	Butomaceae	Butomus umbellatus					1		1	2
065-32-0	Buxaceae	Buxus sempervirens	1			1	1	1	1	5
065-43-0	Poaceae/Gramineae	Calamagrostis epigejos	1		1				1	3
065-55-0	Asteraceae/Compositae	Calendula arvensis	1		1			1	1	4
065-57-0	Asteraceae/Compositae	Calendula officinalis	1		1				1	3
066-04-0	Brassicaceae/Cruciferae	Calepina irregularis	1	1	1	1	1	1	1	7
066-26-9	Convolvulaceae	Calystegia sepium	1	1	1	1	1	1	1	7
066-28-0	Convolvulaceae	Calystegia silvatica			1					1
066-52-0	Campanulaceae	Campanula erinus			1					1
067-19-1	Campanulaceae	Campanula portenschlagiana	1				1			2
067-24-0	Campanulaceae	Campanula rapunculus							1	1
067-47-0	Bignoniaceae	Campsis radicans	1	1	1	1	1		1	6
067-49-0	Cannabaceae	Cannabis sativa	1		1					2
067-51-0	Capparaceae**	Capparis orientalis	1		1	1			1	4
067-50-0	Capparaceae**	Capparis spinosa							1	1
067-53-0	Brassicaceae/Cruciferae	Capsella bursa-pastoris	1	1	1	1	1	1	1	7
067-55-0	Brassicaceae/Cruciferae	Capsella rubella	1	1	1	1	1	1	1	7
067-56-0	Solanaceae	Capsicum annuum	1			1				2
068-19-0	Brassicaceae/Cruciferae	Cardamine hirsuta	1	1	1	1	1	1	1	7
068-22-0	Brassicaceae/Cruciferae	Cardamine matthioli					1			1
068-14-1	Brassicaceae/Cruciferae	Cardamine occulta	1		1	1		1		4
120-23-0	Brassicaceae/Cruciferae	Cardaria draba	1	1	1	1	1	1	1	7
068-33-0	Asteraceae/Compositae	Carduus acanthoides	1	1	1				1	4
068-59-0	Asteraceae/Compositae	Carduus nutans	1	1	1	1	1		1	6
069-09-9	Asteraceae/Compositae	Carduus pycnocephalus	1	1	1	1	1	1	1	7
069-16-0	Cyperaceae	Carex acutiformis					1			1
069-34-0	Cyperaceae	Carex caryophyllea		1		1				2
069-48-0	Cyperaceae	Carex distans			1			1	1	3
069-51-0	Cyperaceae	Carex divulsa	1	1	1	1	1	1	1	7
069-53-0	Cyperaceae	Carex elata	1				1			2
069-56-0	Cyperaceae	Carex extensa							1	1
070-06-0	Cyperaceae	Carex flacca			1		1			2
070-16-0	Cyperaceae	Carex guestphalica	1							1
070-20-0	Cyperaceae	Carex hirta		1	1	1	1	1	1	6
070-51-0	Cyperaceae	Carex otrubae	1	1	1	1	1		1	6
071-01-0	Cyperaceae	Carex pendula	1		1		1			3
071-05-0	Cyperaceae	Carex pseudocyperus		1						1
071-11-0	Cyperaceae	Carex riparia					1			1
071-15-0	Cyperaceae	Carex spicata		1	1	1	1	1		5
071-19-0	Cyperaceae	Carex sylvatica						1		1
071-20-0	Cyperaceae	Carex tomentosa				1				1
071-47-0	Betulaceae	Carpinus betulus	1		1	1	1	1		5
071-49-0	Aizoaceae	Carpobrotus acinaciformis				1				1
071-55-0	Asteraceae/Compositae	Carthamus lanatus	1							1
072-09-0	Bignoniaceae	Catalpa bignonioides			1				1	2
072-15-0	Poaceae/Gramineae	Catapodium rigidum	1	1	1	1	1	1	1	7		INCL. SUBSP. MAJUS
072-19-0	Apiaceae/Umbelliferae	Caucalis platycarpos			1					1
072-22-0	Cannabaceae	Celtis australis	1	1	1	1	1	1	1	7
072-23-0	Cannabaceae	Celtis occidentalis	1							1
072-26-0	Poaceae/Gramineae	Cenchrus longispinus			1			1	1	3
072-25-0	Poaceae/Gramineae	Cenchrus spinifex	1						1	2
072-47-0	Asteraceae/Compositae	Centaurea calcitrapa	1							1
083-09-0	Asteraceae/Compositae	Centaurea cyanus				1				1
072-55-0	Asteraceae/Compositae	Centaurea deusta	1				1			2
073-20-0	Asteraceae/Compositae	Centaurea jacea subsp. gaudinii		1	1	1	1		1	5
073-40-0	Asteraceae/Compositae	Centaurea nigrescens	1	1	1	1	1	1	1	7		INCL. SUBSP. PINNATIFIDA
074-30-0	Asteraceae/Compositae	Centaurea stoebe	1							1
074-50-0	Gentianaceae	Centaurium erythraea	1	1	1	1	1		1	6
075-04-0	Gentianaceae	Centaurium pulchellum			1	1	1		1	4
075-06-0	Gentianaceae	Centaurium tenuiflorum							1	1
075-13-0	Caprifoliaceae	Centranthus ruber	1	1	1	1		1	1	6
075-15-0	Orchidaceae	Cephalanthera damasonium	1	1	1		1	1		5	P
075-16-0	Orchidaceae	Cephalanthera longifolia			1		1			2	P
075-17-0	Orchidaceae	Cephalanthera rubra		1	1					2	P
075-23-0	Caprifoliaceae	Cephalaria transsylvanica	1	1	1	1	1			5
075-34-0	Caryophyllaceae	Cerastium brachypetalum	1		1	1		1	1	5		INCL. SUBSP. TENOREANUM
075-48-0	Caryophyllaceae	Cerastium glomeratum	1	1	1	1	1	1	1	7
075-49-0	Caryophyllaceae	Cerastium glutinosum	1	1		1	1	1		5
075-51-0	Caryophyllaceae	Cerastium holosteoides		1	1		1	1		4
076-03-0	Caryophyllaceae	Cerastium ligusticum		1						1
076-10-0	Caryophyllaceae	Cerastium pumilum	1		1	1		1		4
076-12-0	Caryophyllaceae	Cerastium semidecandrum	1	1	1	1		1	1	6
076-23-0	Poaceae/Gramineae	Ceratochloa cathartica	1	1	1	1			1	5
076-24-0	Fabaceae/Leguminosae	Ceratonia siliqua	1							1
076-25-0	Ceratophyllaceae	Ceratophyllum demersum					1			1
076-26-0	Ceratophyllaceae	Ceratophyllum submersum		1						1
076-28-0	Fabaceae/Leguminosae	Cercis siliquastrum	1	1	1	1	1	1	1	7
076-33-0	Boraginaceae	Cerinthe minor		1			1			2
076-37-0	Plantaginaceae	Chaenorhinum minus	1		1	1	1		1	5
076-50-0	Apiaceae/Umbelliferae	Chaerophyllum temulum	1		1	1	1	1		5
114-39-0	Iridaceae	Chamaeiris foetidissima	1		1	1	1	1	1	6
114-46-1	Iridaceae	Chamaeiris orientalis			1				1	2
077-13-0	Papaveraceae	Chelidonium majus	1	1	1	1	1	1	1	7
077-14-0	Amaranthaceae	Chenopodium album	1	1	1	1	1	1	1	7		INCL. SUBSP. PEDUNCULARE
077-34-0	Amaranthaceae	Chenopodium betaceum			1					1
077-24-0	Amaranthaceae	Chenopodium ficifolium		1						1
077-27-0	Amaranthaceae	Chenopodium hybridum		1						1
077-29-0	Amaranthaceae	Chenopodium murale	1						1	2
077-30-0	Amaranthaceae	Chenopodium opulifolium	1					1	1	3
077-31-0	Amaranthaceae	Chenopodium polyspermum	1	1	1	1	1	1	1	7
077-38-0	Amaranthaceae	Chenopodium urbicum		1						1
077-39-0	Amaranthaceae	Chenopodium vulvaria	1							1
077-40-1	Calycanthaceae	Chimonanthus praecox	1							1
077-42-2	Asparagaceae	Chlorophytum comosum	1							1
077-42-0	Asteraceae/Compositae	Chondrilla juncea	1	1	1	1	1	1	1	7
077-52-0	Asteraceae/Compositae	Cichorium endivia				1				1
077-55-0	Asteraceae/Compositae	Cichorium intybus	1	1	1	1	1	1	1	7
078-05-0	Asteraceae/Compositae	Cirsium arvense	1	1	1	1	1	1	1	7
078-34-0	Asteraceae/Compositae	Cirsium vulgare	1	1	1	1	1	1	1	7
078-47-0	Cucurbitaceae	Citrullus lanatus				1	1			2
078-47-1	Rutaceae	Citrus aurantium				1				1
078-50-0	Portulacaceae	Claytonia perfoliata	1							1
116-07-0	Poaceae/Gramineae	Cleistogenes serotina	1							1
078-53-0	Ranunculaceae	Clematis flammula							1	1
078-58-0	Ranunculaceae	Clematis vitalba	1	1	1	1	1	1	1	7
078-59-0	Ranunculaceae	Clematis viticella			1	1			1	3
079-02-0	Lamiaceae/Labiatae	Clerodendrum trichotomum	1		1				1	3
079-02-4	Lamiaceae/Labiatae	Clinopodium acinos	1	1						2
065-50-0	Lamiaceae/Labiatae	Clinopodium nepeta	1	1	1	1	1	1	1	7		INCL. SUBSP. GLANDULOSUM AND SYLVATICUM
079-03-0	Lamiaceae/Labiatae	Clinopodium vulgare		1	1		1		1	4
079-28-0	Colchicaceae	Colchicum lusitanum		1			1			2
079-35-0	Fabaceae/Leguminosae	Colutea arborescens			1					1
079-39-0	Commelinaceae	Commelina communis	1	1		1		1	1	5
079-41-0	Apiaceae/Umbelliferae	Conium maculatum		1	1		1		1	4
079-46-0	Ranunculaceae	Consolida ajacis			1					1
079-49-0	Ranunculaceae	Consolida regalis							1	1
079-54-0	Convolvulaceae	Convolvulus arvensis	1	1	1	1	1	1	1	7
079-56-0	Convolvulaceae	Convolvulus cantabrica				1				1
080-01-0	Convolvulaceae	Convolvulus sabatius			1					1
080-11-0	Apiaceae/Umbelliferae	Coriandrum sativum			1					1
080-18-0	Cornaceae	Cornus sanguinea	1	1	1	1	1	1	1	7		INCL. SUBSP. HUNGARICA
080-28-0	Fabaceae/Leguminosae	Coronilla scorpioides	1							1
080-35-0	Poaceae/Gramineae	Cortaderia selloana	1		1				1	3
080-38-0	Papaveraceae	Corydalis cava						1		1
080-44-0	Betulaceae	Corylus avellana	1		1	1	1	1	1	6
080-51-0	Asteraceae/Compositae	Cota altissima			1					1
080-54-0	Asteraceae/Compositae	Cota tinctoria	1	1	1	1	1	1	1	7		INCL. SUBSP. AUSTRAILIS
080-58-0	Anacardiaceae	Cotinus coggygria	1				1			2
080-58-9	Rosaceae	Cotoneaster hissaricus	1							1
080-59-0	Rosaceae	Cotoneaster horizontalis	1		1					2
080-59-1	Rosaceae	Cotoneaster lacteus			1					1
081-06-0	Brassicaceae/Cruciferae	Crambe hispanica	1							1
081-12-0	Rosaceae	Crataegus crus-galli				1				1
081-13-0	Rosaceae	Crataegus laevigata					1	1		2
081-15-0	Rosaceae	Crataegus monogyna	1	1	1	1	1	1	1	7
081-32-0	Asteraceae/Compositae	Crepis bursifolia	1		1				1	3
081-33-0	Asteraceae/Compositae	Crepis capillaris	1			1				2
081-38-0	Asteraceae/Compositae	Crepis foetida	1	1	1	1	1	1	1	7
081-42-0	Asteraceae/Compositae	Crepis leontodontoides			1					1
081-46-0	Asteraceae/Compositae	Crepis neglecta	1							1
081-51-0	Asteraceae/Compositae	Crepis pulchra	1	1	1	1	1	1	1	7
081-55-0	Asteraceae/Compositae	Crepis rhoeadifolia	1		1	1			1	4
081-56-1	Asteraceae/Compositae	Crepis sancta	1		1	1	1	1	1	6		SUBSP. NEMAUSENSIS
081-58-0	Asteraceae/Compositae	Crepis setosa	1	1	1	1	1	1	1	7
082-02-0	Asteraceae/Compositae	Crepis vesicaria	1			1	1	1	1	5		SUBSP. TARAXACIFOLIA
082-09-0	Iridaceae	Crocus biflorus					1	1		2	P
082-32-0	Rubiaceae	Cruciata laevipes		1	1		1	1	1	5
082-38-0	Poaceae/Gramineae	Crypsis schoenoides					1			1
082-39-0	Caryophyllaceae	Cucubalus baccifer				1			1	2
082-40-0	Cucurbitaceae	Cucumis melo					1	1		2
082-42-0	Cucurbitaceae	Cucurbita maxima					1			1
082-49-0	Convolvulaceae	Cuscuta campestris	1	1	1	1	1		1	6
082-51-0	Convolvulaceae	Cuscuta epithymum			1		1		1	3
083-11-0	Primulaceae	Cyclamen hederifolium	1		1	1	1			4
083-24-0	Plantaginaceae	Cymbalaria muralis	1	1	1	1	1	1	1	7
083-31-0	Asteraceae/Compositae	Cynara cardunculus			1		1			2
083-35-0	Poaceae/Gramineae	Cynodon dactylon	1	1	1	1	1	1	1	7
083-39-0	Boraginaceae	Cynoglossum creticum					1			1
083-48-0	Poaceae/Gramineae	Cynosurus cristatus		1	1	1				3
083-49-0	Poaceae/Gramineae	Cynosurus echinatus					1			1
083-56-0	Cyperaceae	Cyperus eragrostis	1	1						2
084-01-0	Cyperaceae	Cyperus esculentus	1	1						2
084-02-0	Cyperaceae	Cyperus flavescens					1		1	2
084-04-0	Cyperaceae	Cyperus fuscus	1	1	1		1		1	5
084-06-0	Cyperaceae	Cyperus glomeratus	1		1		1		1	4
084-12-0	Cyperaceae	Cyperus longus			1		1		1	3
084-17-0	Cyperaceae	Cyperus rotundus			1					1
084-18-0	Cyperaceae	Cyperus serotinus					1			1
084-43-0	Poaceae/Gramineae	Dactylis glomerata	1	1	1	1	1	1	1	7
084-57-0	Orchidaceae	Dactylorhiza maculata			1					1
085-13-1	Asparagaceae	Danaë racemosa	1		1			1		3
085-30-0	Poaceae/Gramineae	Dasypyrum villosum	1							1
085-33-0	Solanaceae	Datura stramonium			1		1		1	3
085-33-1	Solanaceae	Datura wrightii	1		1					2
085-36-0	Apiaceae/Umbelliferae	Daucus carota	1	1	1	1	1	1	1	7
085-50-5	Aizoaceae	Delosperma cooperi	1		1					2
086-12-0	Brassicaceae/Cruciferae	Descurainia sophia				1				1
086-17-0	Caryophyllaceae	Dianthus armeria			1	1				2	P
087-20-0	Convolvulaceae	Dichondra micrantha	1	1	1	1	1	1	1	7
087-30-0	Poaceae/Gramineae	Digitaria ciliaris	1							1
087-32-0	Poaceae/Gramineae	Digitaria ischaemum	1							1
087-33-0	Poaceae/Gramineae	Digitaria sanguinalis	1	1	1	1	1	1	1	7
087-35-1	Poaceae/Gramineae	Digitaria violascens	1							1
172-34-0	Dioscoreaceae	Dioscorea communis	1			1	1		1	4
087-37-0	Ebenaceae	Diospyros lotus	1		1					2
087-39-0	Brassicaceae/Cruciferae	Diplotaxis erucoides			1				1	2
087-41-0	Brassicaceae/Cruciferae	Diplotaxis muralis	1		1	1			1	4
087-43-0	Brassicaceae/Cruciferae	Diplotaxis tenuifolia	1	1	1	1	1	1	1	7
087-47-0	Caprifoliaceae	Dipsacus fullonum	1	1	1	1	1	1	1	7
087-51-0	Asteraceae/Compositae	Dittrichia graveolens	1		1	1	1		1	5
087-52-0	Asteraceae/Compositae	Dittrichia viscosa	1		1	1	1	1	1	6
088-20-0	Brassicaceae/Cruciferae	Draba muralis	1		1	1	1	1		5
088-28-0	Araceae	Dracunculus vulgaris			1	1	1			3
077-18-0	Amaranthaceae	Dysphania ambrosioides		1	1					2
077-32-1	Amaranthaceae	Dysphania pumilio	1	1						2
088-36-0	Cucurbitaceae	Ecballium elaterium	1	1	1	1			1	5
088-39-0	Poaceae/Gramineae	Echinochloa crusgalli	1	1	1	1	1	1	1	7
089-04-0	Boraginaceae	Echium italicum				1				1
089-09-0	Boraginaceae	Echium plantagineum				1				1
089-12-0	Boraginaceae	Echium vulgare	1	1	1	1	1	1	1	7
089-15-0	Asteraceae/Compositae	Eclipta prostrata	1	1						2
089-22-0	Elaeagnaceae	Elaeagnus angustifolia	1						1	2
089-23-1	Elaeagnaceae	Elaeagnus ebbingei			1					1
089-24-0	Elaeagnaceae	Elaeagnus pungens	1							1
089-45-0	Cyperaceae	Eleocharis palustris				1				1
089-49-0	Poaceae/Gramineae	Eleusine indica	1	1	1	1	1	1	1	7
090-04-0	Poaceae/Gramineae	Elytrigia atherica			1				1	2
090-09-0	Poaceae/Gramineae	Elytrigia elongata							1	1
090-17-0	Poaceae/Gramineae	Elytrigia repens	1	1	1	1	1	1	1	7
090-19-0	Fabaceae/Leguminosae	Emerus major	1							1
090-28-1	Onagraceae	Epilobium brachycarpum	1							1
090-29-0	Onagraceae	Epilobium ciliatum	1			1				2
090-31-0	Onagraceae	Epilobium dodonaei	1			1	1			3
090-33-0	Onagraceae	Epilobium hirsutum	1	1	1	1	1		1	6
090-37-0	Onagraceae	Epilobium obscurum		1						1
090-41-0	Onagraceae	Epilobium tetragonum	1		1	1	1		1	5		INCL. SUBSP. LAMYI
090-50-0	Orchidaceae	Epipactis helleborine			1					1	P
091-01-0	Orchidaceae	Epipactis microphylla			1					1	P
091-07-0	Poaceae/Gramineae	Eragrostis barrelieri	1					1	1	3
091-09-0	Poaceae/Gramineae	Eragrostis cilianensis			1	1	1			3
091-12-0	Poaceae/Gramineae	Eragrostis mexicana	1							1
091-13-0	Poaceae/Gramineae	Eragrostis minor	1	1	1	1	1	1	1	7
091-14-0	Poaceae/Gramineae	Eragrostis pectinacea	1	1	1			1	1	5
091-15-0	Poaceae/Gramineae	Eragrostis pilosa	1	1	1	1	1			5
091-16-0	Ranunculaceae	Eranthis hyemalis	1		1		1			3
091-32-0	Asteraceae/Compositae	Erigeron annuus	1	1	1	1	1	1	1	7
091-34-0	Asteraceae/Compositae	Erigeron bonariensis	1		1	1	1	1	1	6
091-35-0	Asteraceae/Compositae	Erigeron canadensis	1	1	1	1	1	1	1	7
091-39-0	Asteraceae/Compositae	Erigeron karvinskianus	1	1		1				3
091-40-1	Asteraceae/Compositae	Erigeron philadelphicus		1						1
091-41-0	Asteraceae/Compositae	Erigeron sumatrensis	1	1	1	1	1	1	1	7
091-44-0	Rosaceae	Eriobotrya japonica	1		1	1			1	4
091-58-0	Geraniaceae	Erodium ciconium	1	1		1	1		1	5
091-59-0	Geraniaceae	Erodium cicutarium	1	1	1	1	1	1	1	7
092-01-0	Geraniaceae	Erodium laciniatum	1							1
092-03-0	Geraniaceae	Erodium malacoides	1		1	1			1	4
092-05-0	Geraniaceae	Erodium moschatum	1	1		1		1		4
092-09-0	Brassicaceae/Cruciferae	Erophila verna	1	1	1	1	1	1	1	7		INCL. SUBSP. PRAECOX
092-13-0	Brassicaceae/Cruciferae	Eruca vesicaria			1	1	1			3
092-22-0	Apiaceae/Umbelliferae	Eryngium campestre		1			1			2
092-48-0	Liliaceae	Erythronium dens-canis					1			1
092-48-3	Papaveraceae	Eschscholzia californica			1					1
092-52-0	Celastraceae	Euonymus europaeus	1		1	1	1	1	1	6
092-56-0	Asteraceae/Compositae	Eupatorium cannabinum	1	1	1	1	1		1	6
093-03-0	Euphorbiaceae	Euphorbia amygdaloides	1							1
093-13-0	Euphorbiaceae	Euphorbia brittingeri					1			1
076-56-0	Euphorbiaceae	Euphorbia chamaesyce	1	1	1		1			4
093-16-0	Euphorbiaceae	Euphorbia characias	1							1
093-19-0	Euphorbiaceae	Euphorbia cyparissias	1	1	1		1	1	1	6
093-19-1	Euphorbiaceae	Euphorbia davidii	1		1	1	1	1		5
093-24-0	Euphorbiaceae	Euphorbia esula	1	1			1	1		4
093-27-0	Euphorbiaceae	Euphorbia exigua							1	1
093-28-0	Euphorbiaceae	Euphorbia falcata	1		1				1	3
093-35-0	Euphorbiaceae	Euphorbia helioscopia	1	1	1	1	1	1	1	7
093-36-0	Euphorbiaceae	Euphorbia hirsuta	1							1
077-02-0	Euphorbiaceae	Euphorbia humifusa			1					1
093-43-0	Euphorbiaceae	Euphorbia lathyris	1		1	1	1	1	1	6
077-04-0	Euphorbiaceae	Euphorbia maculata	1	1	1	1	1	1	1	7
077-05-0	Euphorbiaceae	Euphorbia nutans	1		1	1	1	1		5
093-51-0	Euphorbiaceae	Euphorbia palustris					1			1
093-54-0	Euphorbiaceae	Euphorbia peplus	1	1	1	1	1	1	1	7
094-02-0	Euphorbiaceae	Euphorbia platyphyllos	1		1	1	1		1	5
077-07-0	Euphorbiaceae	Euphorbia prostrata	1	1	1	1	1	1	1	7
077-08-0	Euphorbiaceae	Euphorbia serpens	1							1
094-44-0	Polygonaceae	Fagopyrum esculentum			1			1		2
094-48-0	Polygonaceae	Fallopia baldschuanica	1	1	1		1	1	1	6
094-49-0	Polygonaceae	Fallopia convolvulus	1	1	1	1	1	1	1	7
094-50-0	Polygonaceae	Fallopia dumetorum	1		1		1	1	1	5
094-55-0	Apiaceae/Umbelliferae	Ferula communis		1			1	1		3
095-36-0	Poaceae/Gramineae	Festuca heterophylla			1					1
096-16-0	Poaceae/Gramineae	Festuca rubra	1	1	1	1	1		1	6		INCL. SUBSP. JUNCEA
096-33-0	Poaceae/Gramineae	Festuca trichophylla		1						1
150-48-0	Ranunculaceae	Ficaria verna	1	1	1	1	1	1	1	7
096-43-0	Moraceae	Ficus carica	1	1	1	1	1	1	1	7
097-03-0	Asteraceae/Compositae	Filago germanica	1							1
097-01-0	Asteraceae/Compositae	Filago pyramidata			1		1	1		3
097-05-0	Rosaceae	Filipendula vulgaris						1		1
097-10-0	Apiaceae/Umbelliferae	Foeniculum vulgare	1		1	1	1	1	1	6
097-11-0	Oleaceae	Fontanesia phillyraeoides	1							1
097-11-1	Rosaceae	Fragaria ananassa	1							1
097-13-0	Rosaceae	Fragaria vesca		1	1	1	1	1		5
097-16-0	Rhamnaceae	Frangula alnus		1						1
097-23-0	Oleaceae	Fraxinus angustifolia	1	1	1	1	1	1	1	7
097-24-0	Oleaceae	Fraxinus excelsior	1	1					1	3
097-25-0	Oleaceae	Fraxinus ornus	1			1		1		3
097-48-0	Papaveraceae	Fumaria capreolata	1	1	1	1	1	1		6
097-55-0	Papaveraceae	Fumaria officinalis	1	1	1	1	1	1	1	7		INCL. SUBSP. WIRTGENII
097-58-0	Papaveraceae	Fumaria parviflora	1		1					2
098-02-0	Papaveraceae	Fumaria vaillantii	1			1				2
098-19-0	Liliaceae	Gagea villosa			1	1	1			3
098-19-3	Asteraceae/Compositae	Gaillardia grandiflora			1					1
098-20-0	Asteraceae/Compositae	Galactites tomentosus			1					1
098-21-0	Amaryllidaceae	Galanthus nivalis	1	1			1			3	P
098-28-0	Fabaceae/Leguminosae	Galega officinalis		1	1	1	1	1	1	6
098-29-0	Lamiaceae/Labiatae	Galeopsis angustifolia	1							1
098-37-0	Asteraceae/Compositae	Galinsoga parviflora	1		1					2
098-38-0	Asteraceae/Compositae	Galinsoga quadriradiata	1	1	1	1				4
098-41-0	Rubiaceae	Galium aparine	1	1	1	1	1	1	1	7
098-53-0	Rubiaceae	Galium divaricatum	1		1					2
099-02-0	Rubiaceae	Galium mollugo	1	1	1	1	1	1	1	7		INCL. GALIUM "ALBUM"
099-07-0	Rubiaceae	Galium murale	1	1	1	1	1	1	1	7
099-12-0	Rubiaceae	Galium palustre						1		1		INCL. SUBSP. ELONGATUM
099-15-0	Rubiaceae	Galium parisiense	1	1	1	1	1	1	1	7
099-37-0	Rubiaceae	Galium verum	1	1	1	1	1	1	1	7		INCL. SUBSP. WIRTGENI
099-42-0	Poaceae/Gramineae	Gastridium ventricosum			1		1			2
099-43-3	Asteraceae/Compositae	Gazania gr. hybrida				1				1
100-15-0	Fabaceae/Leguminosae	Genista tinctoria		1						1
101-16-0	Geraniaceae	Geranium columbinum		1		1			1	3
101-17-0	Geraniaceae	Geranium dissectum	1	1	1	1	1	1	1	7
101-20-0	Geraniaceae	Geranium lucidum			1					1
101-22-0	Geraniaceae	Geranium molle	1	1	1	1	1	1	1	7
101-27-0	Geraniaceae	Geranium purpureum	1	1	1	1	1	1	1	7
101-28-0	Geraniaceae	Geranium pusillum	1	1	1	1	1	1	1	7
101-33-0	Geraniaceae	Geranium rotundifolium	1		1	1	1	1	1	6
101-46-0	Rosaceae	Geum urbanum	1	1	1	1	1	1	1	7
101-54-0	Iridaceae	Gladiolus italicus		1	1			1		3
101-58-0	Asteraceae/Compositae	Glebionis coronaria			1					1
101-60-0	Lamiaceae/Labiatae	Glechoma hederacea	1	1	1	1	1	1	1	7
102-01-0	Fabaceae/Leguminosae	Gleditsia triacanthos	1	1	1	1	1	1	1	7
102-13-0	Poaceae/Gramineae	Glyceria maxima		1						1
102-16-1	Fabaceae/Leguminosae	Glycine max				1			1	2
102-24-0	Asteraceae/Compositae	Gnaphalium pensylvanicum	1			1				2
102-36-0	Plantaginaceae	Gratiola officinalis				1				1
102-49-0	Poaceae/Gramineae	Hainardia cylindrica	1	1	1		1			4
059-48-0	Amaranthaceae	Halimione portulacoides							1	1
102-56-5	Araliaceae	Hedera algeriensis	1							1
102-56-6	Araliaceae	Hedera canariensis	1							1
102-57-0	Araliaceae	Hedera helix	1	1	1	1	1	1	1	7
102-59-1	Araliaceae	Hedera hibernica	1				1			2
103-15-0	Cistaceae	Helianthemum nummularium				1				1
103-35-0	Asteraceae/Compositae	Helianthus annuus	1		1				1	3
103-39-0	Asteraceae/Compositae	Helianthus tuberosus	1	1	1	1	1	1	1	7		INCL. H. LAETIFLORUS
103-43-0	Asteraceae/Compositae	Helichrysum italicum	1		1	1	1			4
104-18-0	Boraginaceae	Heliotropium europaeum	1	1	1	1	1		1	6
104-35-0	Asteraceae/Compositae	Helminthotheca echioides	1	1	1	1	1	1	1	7
054-51-0	Apiaceae/Umbelliferae	Helosciadium nodiflorum			1		1		1	3
104-37-0	Asphodelaceae*	Hemerocallis fulva	1		1		1		1	4
105-01-0	Caryophyllaceae	Herniaria glabra			1					1
105-04-0	Caryophyllaceae	Herniaria hirsuta		1		1			1	3
105-20-0	Malvaceae	Hibiscus syriacus	1			1	1			3
105-21-0	Malvaceae	Hibiscus trionum			1	1	1			3
106-05-0	Asteraceae/Compositae	Hieracium bifidum			1					1
108-33-0	Asteraceae/Compositae	Hieracium murorum			1	1				2
111-40-0	Orchidaceae	Himantoglossum adriaticum			1		1	1		3	P
112-01-0	Brassicaceae/Cruciferae	Hirschfeldia incana				1				1
112-02-0	Poaceae/Gramineae	Holcus lanatus	1	1	1		1		1	5
112-20-0	Poaceae/Gramineae	Hordeum marinum				1				1
112-23-0	Poaceae/Gramineae	Hordeum murinum	1	1	1	1	1	1	1	7		INCL. H. LEPORINUM
112-27-0	Poaceae/Gramineae	Hordeum secalinum		1						1
112-28-0	Poaceae/Gramineae	Hordeum vulgare			1					1
112-42-0	Cannabaceae	Humulus japonicus					1			1
112-43-0	Cannabaceae	Humulus lupulus	1	1	1	1	1	1	1	7
112-44-0	Asparagaceae	Hyacinthoides hispanica	1	1						2
112-47-0	Asparagaceae	Hyacinthus orientalis	1			1	1	1		4
112-49-0	Hydrocharitaceae	Hydrocharis morsus-ranae		1						1
112-52-0	Araliaceae	Hydrocotyle sibthorpioides		1						1
113-02-1	Crassulaceae	Hylotelephium telephium	1							1
113-07-0	Asteraceae/Compositae	Hyoseris radiata			1					1
113-21-0	Hypericaceae	Hypericum calycinum	1				1			2
113-36-0	Hypericaceae	Hypericum perforatum	1	1	1	1	1	1	1	7
113-45-0	Asteraceae/Compositae	Hypochaeris achyrophorus			1	1	1		1	4
113-48-0	Asteraceae/Compositae	Hypochaeris glabra	1							1
113-51-0	Asteraceae/Compositae	Hypochaeris radicata	1	1	1	1	1	1	1	7
114-03-0	Brassicaceae/Cruciferae	Iberis semperflorens	1							1
114-06-0	Aquifoliaceae	Ilex aquifolium	1			1	1	1		4	P
114-15-0	Asteraceae/Compositae	Inula britannica		1			1		1	3
114-16-0	Asteraceae/Compositae	Inula conyzae			1	1	1	1		4
114-18-0	Asteraceae/Compositae	Inula helenium					1			1
114-22-0	Asteraceae/Compositae	Inula salicina		1	1				1	3
114-23-0	Asteraceae/Compositae	Inula spiraeifolia	1							1
114-25-0	Amaryllidaceae	Ipheion uniflorum			1	1		1		3
114-29-0	Convolvulaceae	Ipomoea purpurea			1		1			2
114-31-9	Iridaceae	Iridodictyum reticulatum					1			1
114-40-0	Iridaceae	Iris germanica	1		1				1	3
114-49-0	Iridaceae	Iris pseudacorus		1	1	1	1			4
104-51-0	Iridaceae	Iris tuberosa						1		1
114-59-0	Brassicaceae/Cruciferae	Isatis tinctoria			1					1
163-48-0	Asteraceae/Compositae	Jacobaea aquatica			1		1		1	3
163-55-0	Asteraceae/Compositae	Jacobaea erucifolia	1		1	1	1			4
164-07-0	Asteraceae/Compositae	Jacobaea maritima					1			1
164-21-0	Asteraceae/Compositae	Jacobaea vulgaris					1		1	2
115-09-0	Oleaceae	Jasminum mesnyi	1							1
115-11-0	Oleaceae	Jasminum officinale	1							1
115-19-0	Juglandaceae	Juglans nigra	1			1		1		3
115-20-0	Juglandaceae	Juglans regia	1	1	1	1	1	1	1	7
115-22-0	Juncaceae	Juncus acutus							1	1
115-27-0	Juncaceae	Juncus articulatus	1		1		1		1	4
115-29-0	Juncaceae	Juncus bufonius			1				1	2
115-34-0	Juncaceae	Juncus conglomeratus					1			1
115-38-0	Juncaceae	Juncus fontanesii			1					1
115-41-0	Juncaceae	Juncus hybridus							1	1
115-42-0	Juncaceae	Juncus inflexus			1			1	1	3
115-44-0	Juncaceae	Juncus littoralis							1	1
115-45-0	Juncaceae	Juncus maritimus							1	1
115-54-0	Juncaceae	Juncus subnodulosus				1				1
115-57-0	Juncaceae	Juncus tenuis					1			1
116-05-0	Crassulaceae	Kalanchoe daigremontiana	1							1
116-11-0	Plantaginaceae	Kickxia commutata			1		1		1	3
116-14-0	Plantaginaceae	Kickxia elatine			1					1
116-18-0	Plantaginaceae	Kickxia spuria			1	1	1		1	4
116-43-0	Caprifoliaceae	Knautia integrifolia			1					1
117-11-1	Sapindaceae	Koelreuteria paniculata	1		1	1	1			4
117-16-0	Fabaceae/Leguminosae	Laburnum anagyroides	1		1		1			3
117-25-0	Asteraceae/Compositae	Lactuca saligna	1		1	1	1	1	1	6
117-26-0	Asteraceae/Compositae	Lactuca sativa	1	1	1	1	1	1	1	7		INCL. SUBSP. SERRIOLA
117-33-0	Asteraceae/Compositae	Lactuca virosa	1			1				2
117-35-1	Lythraceae	Lagerstroemia indica			1					1
117-37-0	Poaceae/Gramineae	Lagurus ovatus				1			1	2
117-43-0	Lamiaceae/Labiatae	Lamium amplexicaule	1	1	1	1	1	1	1	7
117-45-0	Lamiaceae/Labiatae	Lamium bifidum		1	1					2
118-01-1	Lamiaceae/Labiatae	Lamium hybridum	1				1			2
118-02-0	Lamiaceae/Labiatae	Lamium maculatum	1	1	1	1	1	1	1	7
118-03-0	Lamiaceae/Labiatae	Lamium orvala					1			1
118-04-0	Lamiaceae/Labiatae	Lamium purpureum	1	1	1	1	1	1	1	7
118-11-9	Asteraceae/Compositae	Lapsana communis	1	1	1	1	1	1	1	7
118-32-0	Fabaceae/Leguminosae	Lathyrus annuus			1	1				2
118-33-0	Fabaceae/Leguminosae	Lathyrus aphaca		1	1					2
118-42-0	Fabaceae/Leguminosae	Lathyrus hirsutus	1	1	1	1			1	5
118-48-0	Fabaceae/Leguminosae	Lathyrus latifolius			1					1
118-53-0	Fabaceae/Leguminosae	Lathyrus ochrus					1			1
118-54-0	Fabaceae/Leguminosae	Lathyrus odoratus				1				1
119-01-0	Fabaceae/Leguminosae	Lathyrus pratensis		1		1	1			3
119-08-0	Fabaceae/Leguminosae	Lathyrus sylvestris	1							1
119-10-0	Fabaceae/Leguminosae	Lathyrus tuberosus			1					1
119-17-0	Lauraceae	Laurus nobilis	1	1	1	1	1	1	1	7
119-26-0	Malvaceae	Lavatera cretica							1	1
119-44-0	Campanulaceae	Legousia speculum-veneris			1		1		1	3
119-46-0	Araceae	Lemna gibba		1					1	2
119-47-0	Araceae	Lemna minor		1	1		1		1	4
119-48-0	Araceae	Lemna minuta	1			1				2
119-50-0	Fabaceae/Leguminosae	Lens culinaris					1			1
119-61-0	Asteraceae/Compositae	Leontodon hispidus		1	1	1	1			4
120-11-0	Asteraceae/Compositae	Leontodon rosani				1				1
120-21-0	Brassicaceae/Cruciferae	Lepidium campestre				1	1			2
080-32-0	Brassicaceae/Cruciferae	Lepidium coronopus	1	1	1	1	1			5
080-31-0	Brassicaceae/Cruciferae	Lepidium didymum	1	1	1	1		1	1	6
120-24-0	Brassicaceae/Cruciferae	Lepidium graminifolium	1		1	1	1	1	1	6
120-28-0	Brassicaceae/Cruciferae	Lepidium latifolium	1	1						2
120-30-0	Brassicaceae/Cruciferae	Lepidium ruderale				1				1
120-33-0	Brassicaceae/Cruciferae	Lepidium virginicum	1	1	1	1	1	1	1	7
120-49-3	Asteraceae/Compositae	Leucanthemum maximum	1							1
121-03-0	Asteraceae/Compositae	Leucanthemum vulgare	1	1	1	1	1	1	1	7		INCL. L. PALLENS AND L. IRCUTIANUM
121-19-0	Oleaceae	Ligustrum japonicum	1			1				2
121-20-0	Oleaceae	Ligustrum lucidum	1	1	1	1			1	5
121-21-0	Oleaceae	Ligustrum ovalifolium			1	1		1		3
121-22-0	Oleaceae	Ligustrum sinense	1	1	1	1		1	1	6
121-23-0	Oleaceae	Ligustrum vulgare	1	1		1	1		1	5
121-32-0	Asteraceae/Compositae	Limbarda crithmoides							1	1
121-35-0	Orchidaceae	Limodorum abortivum			1					1	P
122-49-0	Plumbaginaceae	Limonium narbonense							1	1	P
123-32-0	Plantaginaceae	Linaria angustissima	1				1			2
123-55-0	Plantaginaceae	Linaria simplex	1							1
123-59-0	Plantaginaceae	Linaria vulgaris	1	1	1	1	1	1	1	7
124-10-0	Linaceae	Linum bienne	1		1				1	3
124-31-0	Linaceae	Linum tenuifolium	1							1
124-32-0	Linaceae	Linum trigynum	1		1					2
124-33-0	Linaceae	Linum usitatissimum					1		1	2
124-36-2	Altingiaceae	Liquidambar styraciflua	1							1
124-39-0	Orchidaceae	Listera ovata			1					1
124-41-0	Boraginaceae	Lithospermum officinale		1						1
124-43-1	Campanulaceae	Lobelia erinus				1				1
124-45-0	Brassicaceae/Cruciferae	Lobularia maritima		1	1	1	1			4
124-47-0	Poaceae/Gramineae	Lolium multiflorum	1	1	1	1		1	1	6
124-50-0	Poaceae/Gramineae	Lolium perenne	1	1	1	1	1	1	1	7
124-52-0	Poaceae/Gramineae	Lolium rigidum	1			1				2
125-16-0	Asparagaceae	Loncomelos brevistylus		1	1	1	1			4
125-17-0	Asparagaceae	Loncomelos narbonensis		1			1			2
125-24-0	Caprifoliaceae	Lonicera caprifolium					1			1
125-25-0	Caprifoliaceae	Lonicera etrusca		1						1
125-27-0	Caprifoliaceae	Lonicera japonica	1	1	1	1	1	1	1	7
125-27-1	Caprifoliaceae	Lonicera ligustrina	1							1
125-31-0	Caprifoliaceae	Lonicera xylosteum	1							1
125-33-0	Fabaceae/Leguminosae	Lotus angustissimus			1		1			2
125-35-0	Fabaceae/Leguminosae	Lotus corniculatus	1	1	1	1	1	1	1	7
088-09-0	Fabaceae/Leguminosae	Lotus herbaceus					1			1
088-10-0	Fabaceae/Leguminosae	Lotus hirsutus	1		1				1	3
173-55-0	Fabaceae/Leguminosae	Lotus maritimus							1	1
125-49-0	Fabaceae/Leguminosae	Lotus ornithopodioides			1					1
125-53-0	Fabaceae/Leguminosae	Lotus tenuis	1	1	1	1	1	1	1	7
125-56-0	Brassicaceae/Cruciferae	Lunaria annua	1		1	1	1	1		5
126-43-0	Lamiaceae/Labiatae	Lycopus europaeus	1	1	1		1		1	5
126-46-0	Lamiaceae/Labiatae	Lycopus exaltatus		1			1			2
126-46-1	Lamiaceae/Labiatae	Lycopus lucidus			1					1
052-15-0	Primulaceae	Lysimachia arvensis	1	1	1	1	1	1	1	7
052-20-0	Primulaceae	Lysimachia foemina			1	1	1		1	4
126-49-0	Primulaceae	Lysimachia nummularia			1		1	1		3
126-51-0	Primulaceae	Lysimachia vulgaris		1		1	1		1	4
126-55-0	Lythraceae	Lythrum salicaria		1	1	1	1		1	5
127-01-0	Moraceae	Maclura pomifera	1	1			1			3
127-02-0	Magnoliaceae	Magnolia grandiflora	1							1
127-04-0	Berberidaceae	Mahonia aquifolium	1	1	1	1	1	1	1	7
127-04-1	Berberidaceae	Mahonia baelaei	1							1
127-16-0	Rosaceae	Malus domestica	1	1	1	1	1	1	1	7
127-17-2	Rosaceae	Malus robusta				1				1
127-18-0	Rosaceae	Malus sylvestris				1			1	2
051-06-0	Malvaceae	Malva setigera				1	1			2
127-29-0	Malvaceae	Malva sylvestris	1	1	1	1	1	1	1	7
127-40-0	Asteraceae/Compositae	Matricaria chamomilla	1	1	1	1	1	1	1	7
127-52-0	Fabaceae/Leguminosae	Medicago arabica	1	1	1	1	1	1	1	7
127-60-0	Fabaceae/Leguminosae	Medicago falcata		1		1	1	1		4
128-06-0	Fabaceae/Leguminosae	Medicago lupulina	1	1	1	1	1	1	1	7
128-08-0	Fabaceae/Leguminosae	Medicago minima	1	1	1	1	1		1	6
128-10-0	Fabaceae/Leguminosae	Medicago orbicularis				1			1	2
128-12-0	Fabaceae/Leguminosae	Medicago polymorpha	1	1	1	1	1		1	6
128-17-0	Fabaceae/Leguminosae	Medicago sativa	1	1	1	1	1	1	1	7
128-23-1	Fabaceae/Leguminosae	Medicago varia		1	1					2
128-36-1	Meliaceae	Melia azedarach	1		1				1	3
128-42-0	Poaceae/Gramineae	Melica ciliata			1					1
128-61-0	Lamiaceae/Labiatae	Melissa officinalis	1		1	1	1	1		5		INCL. SUBSP. ALTISSIMA (= ROMANA)
129-07-0	Lamiaceae/Labiatae	Mentha aquatica		1	1		1		1	4
129-08-0	Lamiaceae/Labiatae	Mentha arvensis		1						1
129-10-0	Lamiaceae/Labiatae	Mentha longifolia	1			1		1		3
129-12-0	Lamiaceae/Labiatae	Mentha pulegium		1			1			2
129-16-0	Lamiaceae/Labiatae	Mentha spicata	1		1	1	1	1	1	6
129-17-0	Lamiaceae/Labiatae	Mentha suaveolens			1	1	1		1	4
129-25-0	Euphorbiaceae	Mercurialis annua	1	1	1	1	1	1	1	7
129-30-0	Aizoaceae	Mesembryanthemum hispidum					1			1
129-41-0	Lamiaceae/Labiatae	Micromeria graeca	1							1
130-15-0	Caryophyllaceae	Minuartia hybrida	1	1	1	1		1		5
130-19-0	Caryophyllaceae	Minuartia mediterranea	1							1
130-36-0	Caryophyllaceae	Minuartia viscosa	1							1
130-37-0	Nyctaginaceae	Mirabilis jalapa	1		1				1	3
130-41-0	Plantaginaceae	Misopates orontium				1	1	1		3
131-31-0	Moraceae	Morus alba	1	1	1	1	1	1	1	7
131-31-1	Moraceae	Morus indica			1	1				2
131-31-2	Moraceae	Morus kagayamae			1					1
174-54-0	Brassicaceae/Cruciferae	Mummenhoffia alliacea			1	1	1	1		4
131-43-0	Asparagaceae	Muscari comosum	1	1	1	1	1	1		6
131-46-0	Asparagaceae	Muscari neglectum	1	1	1	1	1	1	1	7
131-51-0	Brassicaceae/Cruciferae	Myagrum perfoliatum			1		1		1	3
131-55-0	Boraginaceae	Myosotis arvensis	1	1	1	1	1	1	1	7
132-08-0	Boraginaceae	Myosotis ramosissima	1	1	1	1	1	1	1	7
132-13-0	Boraginaceae	Myosotis stricta	1							1
132-14-0	Boraginaceae	Myosotis sylvatica						1		1
132-24-0	Haloragaceae	Myriophyllum verticillatum					1			1
132-34-5	Berberidaceae	Nandina domestica	1		1					2
132-35-1	Amaryllidaceae	Narcissus ex-cv (Cultivar)	1		1					2		INCL. ALL GROUPS
132-38-0	Amaryllidaceae	Narcissus medioluteus					1			1
132-42-0	Amaryllidaceae	Narcissus pseudonarcissus	1		1		1		1	4
132-44-0	Amaryllidaceae	Narcissus tazetta			1		1		1	3
132-49-1	Poaceae/Gramineae	Nassella tenuissima	1							1
132-52-0	Brassicaceae/Cruciferae	Nasturtium officinale					1			1
137-11-0	Orchidaceae	Neotinea tridentata		1	1				1	3	P
132-60-0	Lamiaceae/Labiatae	Nepeta cataria				1				1
133-05-0	Apocynaceae	Nerium oleander	1		1	1				3
133-15-0	Ranunculaceae	Nigella damascena			1	1	1			3
133-26-0	Boraginaceae	Nonea lutea				1		1		2
133-32-0	Nymphaeaceae	Nymphaea alba					1			1
133-34-0	Menyanthaceae	Nymphoides peltata		1						1
133-35-0	Lamiaceae/Labiatae	Ocimum basilicum	1			1				2
133-39-0	Orobanchaceae	Odontites luteus					1			1
133-45-0	Orobanchaceae	Odontites vernus		1					1	2
133-43-0	Orobanchaceae	Odontites vulgaris			1		1			2
133-48-0	Apiaceae/Umbelliferae	Oenanthe fistulosa					1			1
133-51-0	Apiaceae/Umbelliferae	Oenanthe lachenalii							1	1
133-54-0	Apiaceae/Umbelliferae	Oenanthe pimpinelloides	1		1		1		1	4
134-02-0	Onagraceae	Oenothera fallacoides	1							1
134-06-1	Onagraceae	Oenothera lindheimeri	1							1
134-16-0	Onagraceae	Oenothera stucchii	1	1	1		1	1	1	6
134-17-1	Onagraceae	Oenothera suaveolens							1	1
134-18-0	Oleaceae	Olea europaea	1		1					2
134-38-0	Fabaceae/Leguminosae	Onobrychis viciifolia		1	1		1			3
134-51-0	Fabaceae/Leguminosae	Ononis natrix	1			1	1		1	4
135-09-0	Fabaceae/Leguminosae	Ononis spinosa		1		1	1			3
135-17-0	Asteraceae/Compositae	Onopordum acanthium	1	1	1		1	1	1	6
135-35-4	Asparagaceae	Ophiopogon japonicus	1							1
135-36-0	Orchidaceae	Ophrys apifera		1	1		1	1		4	P
135-38-0	Orchidaceae	Ophrys bertolonii		1	1			1		3	P	INCL. SUBSP. BENACENSIS
136-23-0	Orchidaceae	Ophrys sphegodes			1		1			2	P	INCL. SUBSP. CLASSICA
137-07-0	Orchidaceae	Orchis purpurea	1	1	1	1	1	1	1	7	P
137-09-0	Orchidaceae	Orchis simia		1	1		1			3	P
137-15-0	Lamiaceae/Labiatae	Origanum majorana					1			1
137-17-0	Lamiaceae/Labiatae	Origanum vulgare					1			1
137-23-0	Apiaceae/Umbelliferae	Orlaya grandiflora				1				1
137-27-0	Asparagaceae	Ornithogalum divergens	1	1	1	1	1	1	1	7
137-45-0	Orobanchaceae	Orobanche artemisiae-campestris			1					1
137-52-0	Orobanchaceae	Orobanche crenata			1					1
137-62-0	Orobanchaceae	Orobanche hederae	1	1	1	1	1	1	1	7
138-04-0	Orobanchaceae	Orobanche lutea	1							1
138-05-0	Orobanchaceae	Orobanche minor				1				1
138-26-0	Betulaceae	Ostrya carpinifolia	1					1	1	3
138-32-0	Oxalidaceae	Oxalis articulata	1	1	1	1	1	1	1	7
138-33-0	Oxalidaceae	Oxalis corniculata	1	1	1	1	1	1	1	7
138-34-2	Oxalidaceae	Oxalis dillenii	1		1	1	1	1	1	6
138-35-0	Oxalidaceae	Oxalis latifolia			1					1
138-36-0	Oxalidaceae	Oxalis pes-caprae	1							1
138-39-0	Oxalidaceae	Oxalis stricta	1	1		1	1			4
138-41-0	Nyctaginaceae	Oxybaphus nyctagineus	1					1		2
139-08-0	Rhamnaceae	Paliurus spina-christi	1	1	1		1		1	5
139-13-0	Poaceae/Gramineae	Panicum capillare	1		1	1	1	1	1	6
139-14-0	Poaceae/Gramineae	Panicum dichotomiflorum	1	1		1	1			4
139-17-0	Poaceae/Gramineae	Panicum miliaceum			1	1				2
139-26-0	Papaveraceae	Papaver dubium	1	1	1					3
139-30-1	Papaveraceae	Papaver rhoeas	1	1	1	1	1	1	1	7		INCL. SUBSP. STRIGOSUM
139-33-0	Papaveraceae	Papaver somniferum			1				1	2
139-36-0	Poaceae/Gramineae	Parapholis incurva							1	1
139-39-0	Poaceae/Gramineae	Parapholis strigosa							1	1
139-40-0	Orobanchaceae	Parentucellia latifolia					1			1
139-43-0	Urticaceae	Parietaria judaica	1	1	1	1	1	1	1	7
139-46-0	Urticaceae	Parietaria officinalis	1	1	1	1	1	1	1	7
139-59-0	Vitaceae	Parthenocissus quinquefolia	1	1	1	1	1	1	1	7		INCL. P. INSERTA
139-60-0	Vitaceae	Parthenocissus tricuspidata			1	1	1			3
140-01-0	Poaceae/Gramineae	Paspalum dilatatum	1		1					2
140-02-0	Poaceae/Gramineae	Paspalum distichum	1	1	1	1	1		1	6
140-05-0	Passifloraceae	Passiflora coerulea	1						1	2
140-07-0	Apiaceae/Umbelliferae	Pastinaca sativa	1	1	1		1		1	5
140-11-0	Paulowniaceae	Paulownia tomentosa	1	1	1	1				4
140-49-0	Apocynaceae	Periploca graeca	1							1
140-49-5	Lauraceae	Persea americana			1					1
140-50-0	Polygonaceae	Persicaria amphibia		1						1
140-52-0	Polygonaceae	Persicaria decipiens					1			1
140-53-0	Polygonaceae	Persicaria dubia	1		1		1		1	4
140-54-0	Polygonaceae	Persicaria hydropiper					1		1	2
140-55-0	Polygonaceae	Persicaria lapathifolia	1	1	1		1	1	1	6		INCL. SUBSP. PALLIDA
140-58-0	Polygonaceae	Persicaria maculosa			1	1	1	1	1	5
141-07-0	Asteraceae/Compositae	Petasites fragrans	1		1	1	1		1	5
141-08-0	Asteraceae/Compositae	Petasites hybridus			1					1
141-14-0	Caryophyllaceae	Petrorhagia prolifera	1	1	1	1	1	1		6
141-15-0	Caryophyllaceae	Petrorhagia saxifraga				1	1		1	3
163-08-0	Crassulaceae	Petrosedum montanum				1				1
163-14-1	Crassulaceae	Petrosedum thartii	1	1						2
141-18-0	Apiaceae/Umbelliferae	Petroselinum crispum				1		1		2
141-20-0	Solanaceae	Petunia atkinsiana	1							1
141-34-0	Apiaceae/Umbelliferae	Peucedanum venetum		1	1		1	1	1	5
141-36-0	Boraginaceae	Phacelia tanacetifolia			1		1			2
141-45-0	Poaceae/Gramineae	Phalaris arundinacea	1		1		1	1		4
141-46-0	Poaceae/Gramineae	Phalaris brachystachys	1							1
141-48-0	Poaceae/Gramineae	Phalaris canariensis			1	1	1	1		4
141-51-0	Poaceae/Gramineae	Phalaris paradoxa		1	1					2
137-44-0	Orobanchaceae	Phelipanche arenaria			1					1
138-09-0	Orobanchaceae	Phelipanche mutelii			1					1
141-56-0	Hydrangeaceae	Philadelphus coronarius	1				1			2
142-01-0	Oleaceae	Phillyrea angustifolia							1	1
142-03-9	Poaceae/Gramineae	Phleum arenarium							1	1
142-13-0	Poaceae/Gramineae	Phleum pratense	1		1		1			3
142-16-0	Poaceae/Gramineae	Phleum subulatum							1	1
142-23-0	Arecaceae/Palmae	Phoenix canariensis	1							1
142-26-0	Poaceae/Gramineae	Phragmites australis	1	1	1	1	1	1	1	7
142-29-0	Verbenaceae	Phyla canescens			1		1			2
142-30-0	Verbenaceae	Phyla nodiflora						1		1
142-31-0	Poaceae/Gramineae	Phyllostachys aurea	1		1					2
142-32-0	Poaceae/Gramineae	Phyllostachys reticulata				1				1
142-37-0	Solanaceae	Physalis alkekengi	1	1						2
142-39-0	Solanaceae	Physalis peruviana			1	1				2
143-11-0	Phytolaccaceae	Phytolacca americana	1	1	1	1	1	1	1	7
143-14-0	Asteraceae/Compositae	Picris hieracioides	1	1	1	1	1	1	1	7
109-21-0	Asteraceae/Compositae	Pilosella officinarum			1	1				2
109-22-0	Asteraceae/Compositae	Pilosella piloselloides	1	1	1					3		INCL. SUBSP. PRAEALTA
143-26-0	Apiaceae/Umbelliferae	Pimpinella major		1			1	1		3
143-28-0	Apiaceae/Umbelliferae	Pimpinella saxifraga					1			1
143-38-0	Poaceae/Gramineae	Piptatherum miliaceum	1		1	1		1		4		INCL. SUBSP. THOMASII
143-44-0	Anacardiaceae	Pistacia terebinthus	1							1
143-47-0	Fabaceae/Leguminosae	Pisum sativum	1		1				1	3		INCL. SUBSP. BIFLORUM
143-50-0	Pittosporaceae	Pittosporum tobira	1						1	2
144-01-0	Plantaginaceae	Plantago arenaria	1							1
144-10-0	Plantaginaceae	Plantago coronopus	1		1	1	1	1	1	6
144-17-0	Plantaginaceae	Plantago lanceolata	1	1	1	1	1	1	1	7
144-19-0	Plantaginaceae	Plantago major	1	1	1	1	1	1	1	7		INCL. SUBSP. PLEIOSPERMA
144-27-0	Plantaginaceae	Plantago media					1	1		2
144-31-0	Plantaginaceae	Plantago sempervirens				1				1
144-41-0	Platanaceae*	Platanus hispanica	1	1	1	1			1	5
094-51-1	Polygonaceae	Pleuropterus multiflorus	1					1		2
144-48-0	Poaceae/Gramineae	Poa annua	1	1	1	1	1	1	1	7
144-52-0	Poaceae/Gramineae	Poa bulbosa	1	1	1	1	1	1	1	7
144-56-0	Poaceae/Gramineae	Poa compressa	1							1
144-60-0	Poaceae/Gramineae	Poa infirma	1		1				1	3
145-09-0	Poaceae/Gramineae	Poa pratensis	1		1	1	1		1	5
145-13-0	Poaceae/Gramineae	Poa sylvicola		1	1	1		1	1	5
145-14-0	Poaceae/Gramineae	Poa trivialis	1	1	1	1	1	1	1	7
145-15-0	Cleomaceae**	Polanisia trachysperma			1					1
145-18-0	Caryophyllaceae	Polycarpon tetraphyllum	1	1	1	1	1	1	1	7		INCL. SUBSP. DIPHYLLA
145-22-0	Amaranthaceae	Polycnemum arvense						1		1
145-23-0	Amaranthaceae	Polycnemum majus			1					1
145-32-0	Polygalaceae	Polygala comosa		1						1
146-04-0	Polygonaceae	Polygonum arenastrum	1	1	1			1	1	5
146-05-0	Polygonaceae	Polygonum aviculare	1		1	1	1	1	1	6
146-08-0	Polygonaceae	Polygonum bellardii			1					1
146-07-0	Polygonaceae	Polygonum rurivagum	1			1				2
146-17-0	Poaceae/Gramineae	Polypogon monspeliensis	1		1				1	3
146-19-0	Poaceae/Gramineae	Polypogon viridis	1		1				1	3
146-19-1	Rutaceae	Poncirus trifoliata	1							1
146-21-0	Salicaceae	Populus alba	1	1	1	1	1	1	1	7
146-22-0	Salicaceae	Populus canadensis	1	1	1	1	1		1	6
146-24-0	Salicaceae	Populus deltoides	1			1				2
146-25-0	Salicaceae	Populus nigra	1	1	1	1	1	1	1	7
146-27-0	Portulacaceae	Portulaca grandiflora	1	1		1				3
146-31-0	Portulacaceae	Portulaca oleracea	1	1	1	1	1	1	1	7
146-41-0	Potamogetonaceae	Potamogeton crispus	1	1	1				1	4
146-47-0	Potamogetonaceae	Potamogeton nodosus	1	1	1		1		1	5
147-01-0	Rosaceae	Potentilla argentea	1	1						2
147-08-0	Rosaceae	Potentilla collina			1					1
147-20-0	Rosaceae	Potentilla indica	1	1	1	1	1	1	1	7
147-29-0	Rosaceae	Potentilla norvegica				1				1
147-30-1	Rosaceae	Potentilla pedata	1	1			1		1	4
147-35-0	Rosaceae	Potentilla recta			1		1			2
147-36-0	Rosaceae	Potentilla reptans	1	1	1	1	1	1	1	7
148-19-0	Primulaceae	Primula vulgaris	1				1	1		3
148-21-0	Asparagaceae	Prospero autumnale							1	1
148-26-0	Lamiaceae/Labiatae	Prunella laciniata			1	1	1			3
148-27-0	Lamiaceae/Labiatae	Prunella vulgaris	1	1	1	1	1	1	1	7
148-28-0	Rosaceae	Prunus armeniaca	1		1			1		3
148-29-0	Rosaceae	Prunus avium	1	1	1	1	1	1	1	7
148-31-0	Rosaceae	Prunus cerasifera	1	1	1	1	1	1	1	7		INCL. P. "PISSARDI"
148-32-0	Rosaceae	Prunus cerasus	1				1	1		3
148-35-0	Rosaceae	Prunus domestica	1	1	1	1	1	1		6
148-38-0	Rosaceae	Prunus dulcis	1		1		1			3
148-40-0	Rosaceae	Prunus laurocerasus	1		1		1	1	1	5
148-41-0	Rosaceae	Prunus mahaleb	1							1
148-42-0	Rosaceae	Prunus padus		1						1
148-45-0	Rosaceae	Prunus persica	1	1	1	1			1	5
148-48-0	Rosaceae	Prunus spinosa	1	1	1	1	1	1	1	7
149-08-0	Poaceae/Gramineae	Pseudosasa japonica	1							1
149-24-0	Poaceae/Gramineae	Puccinellia festuciformis							1	1
149-27-0	Asteraceae/Compositae	Pulicaria dysenterica	1	1	1	1	1	1	1	7
149-48-0	Lythraceae	Punica granatum	1		1	1			1	4
149-51-0	Rosaceae	Pyracantha coccinea	1			1	1	1	1	5
149-51-3	Rosaceae	Pyracantha crenatoserrata	1							1
149-51-2	Rosaceae	Pyracantha crenulata			1					1
149-51-1	Rosaceae	Pyracantha rogersiana	1							1
149-55-8	Rosaceae	Pyrus betulifolia	1							1
149-56-0	Rosaceae	Pyrus communis	1		1				1	3
150-03-0	Fagaceae	Quercus cerris	1		1					2
150-10-0	Fagaceae	Quercus ilex	1	1	1	1			1	5
150-12-0	Fagaceae	Quercus petraea						1		1
150-13-0	Fagaceae	Quercus pubescens	1		1	1	1	1	1	6
150-15-0	Fagaceae	Quercus robur	1	1	1	1	1	1	1	7
150-18-0	Fagaceae	Quercus rubra							1	1
150-23-0	Ranunculaceae	Ranunculus acris	1		1	1	1	1	1	6
150-31-0	Ranunculaceae	Ranunculus arvensis			1	1				2
150-39-0	Ranunculaceae	Ranunculus bulbosus	1	1		1	1	1	1	6
151-05-0	Ranunculaceae	Ranunculus lanuginosus					1			1
151-17-0	Ranunculaceae	Ranunculus muricatus					1			1
151-18-0	Ranunculaceae	Ranunculus neapolitanus	1	1	1				1	4
151-23-0	Ranunculaceae	Ranunculus parviflorus	1	1	1	1	1	1	1	7
151-38-0	Ranunculaceae	Ranunculus repens	1	1	1	1	1	1	1	7
151-42-0	Ranunculaceae	Ranunculus sardous	1	1		1	1		1	5
151-45-0	Ranunculaceae	Ranunculus sceleratus		1		1	1		1	4
152-03-0	Ranunculaceae	Ranunculus trichophyllus					1			1
152-07-0	Ranunculaceae	Ranunculus velutinus	1		1	1	1	1	1	6
152-10-0	Brassicaceae/Cruciferae	Raphanus raphanistrum	1	1	1	1			1	5		INCL. SUBSP. LANDRA
152-13-0	Brassicaceae/Cruciferae	Raphanus sativus			1					1
152-15-0	Brassicaceae/Cruciferae	Rapistrum rugosum	1	1	1	1	1		1	6
152-17-0	Asteraceae/Compositae	Reichardia picroides	1		1	1			1	4
152-19-0	Resedaceae	Reseda alba		1	1				1	3
152-22-0	Resedaceae	Reseda lutea	1		1	1	1	1		5
152-23-0	Resedaceae	Reseda luteola		1			1			2
152-25-0	Resedaceae	Reseda phyteuma	1							1
094-50-9	Polygonaceae	Reynoutria bohemica			1			1		2
094-51-0	Polygonaceae	Reynoutria japonica	1					1		2
152-28-0	Asteraceae/Compositae	Rhagadiolus stellatus			1					1
152-29-0	Rhamnaceae	Rhamnus alaternus			1				1	2
152-33-0	Rhamnaceae	Rhamnus cathartica							1	1
152-54-0	Orobanchaceae	Rhinanthus alectorolophus					1			1
153-26-0	Anacardiaceae	Rhus typhina	1		1	1				3
153-40-0	Euphorbiaceae	Ricinus communis	1							1
153-42-9	Fabaceae/Leguminosae	Robinia hispida			1					1
153-43-0	Fabaceae/Leguminosae	Robinia pseudoacacia	1	1	1	1	1	1	1	7
153-43-1	Fabaceae/Leguminosae	Robinia viscosa	1							1
153-55-0	Brassicaceae/Cruciferae	Rorippa amphibia					1			1
153-57-0	Brassicaceae/Cruciferae	Rorippa austriaca	1	1	1	1	1			5
154-01-0	Brassicaceae/Cruciferae	Rorippa palustris				1	1			2
154-03-0	Brassicaceae/Cruciferae	Rorippa sylvestris	1	1	1	1	1	1		6
154-05-0	Rosaceae	Rosa agrestis			1					1
154-10-0	Rosaceae	Rosa canina	1	1	1	1	1	1	1	7
154-12-0	Rosaceae	Rosa corymbifera	1		1	1				3
154-25-0	Rosaceae	Rosa multiflora	1							1
154-32-0	Rosaceae	Rosa rubiginosa						1		1
154-37-0	Rosaceae	Rosa squarrosa				1				1
154-40-0	Rosaceae	Rosa subcanina			1					1
154-46-0	Lamiaceae/Labiatae	Rosmarinus officinalis	1		1	1		1		4
154-47-0	Poaceae/Gramineae	Rostraria cristata	1	1	1	1	1		1	6
154-57-0	Rubiaceae	Rubia peregrina							1	1
155-08-0	Rosaceae	Rubus caesius	1	1	1	1	1	1	1	7
155-10-0	Rosaceae	Rubus canescens	1							1
155-13-1	Rosaceae	Rubus corylifolius (gr.)	1			1				2
155-32-0	Rosaceae	Rubus laciniatus							1	1
155-54-0	Rosaceae	Rubus ulmifolius	1	1	1	1	1	1	1	7
155-61-0	Polygonaceae	Rumex acetosa	1	1			1			3
156-13-0	Polygonaceae	Rumex conglomeratus	1		1	1	1		1	5
156-14-0	Polygonaceae	Rumex crispus	1	1	1	1	1	1	1	7
156-15-0	Polygonaceae	Rumex cristatus	1	1	1	1	1	1	1	7
156-23-0	Polygonaceae	Rumex maritimus		1						1
156-27-0	Polygonaceae	Rumex obtusifolius	1	1	1	1	1	1	1	7
156-32-0	Polygonaceae	Rumex palustris					1		1	2
156-33-1	Polygonaceae	Rumex pratensis					1			1
156-34-0	Polygonaceae	Rumex pulcher	1	1	1	1	1		1	6
156-38-0	Polygonaceae	Rumex sanguineus						1		1
156-48-0	Asparagaceae	Ruscus aculeatus	1		1		1		1	4
156-49-1	Asparagaceae	Ruscus microglossus			1					1
157-01-0	Caryophyllaceae	Sagina apetala	1	1	1	1	1	1	1	7
157-07-0	Caryophyllaceae	Sagina procumbens	1	1	1	1			1	5
157-16-0	Amaranthaceae	Salicornia perennans							1	1
157-18-0	Salicaceae	Salix alba	1	1	1	1	1	1	1	7
157-21-0	Salicaceae	Salix apennina			1					1
157-26-0	Salicaceae	Salix babylonica		1						1
157-30-0	Salicaceae	Salix caprea	1				1			2
157-31-0	Salicaceae	Salix cinerea	1			1			1	3
157-55-0	Salicaceae	Salix purpurea	1		1	1	1			4
157-62-5	Salicaceae	Salix salamonii			1					1
158-01-0	Salicaceae	Salix triandra	1		1				1	3
158-07-0	Solanaceae	Salpichroa origanifolia	1							1
158-11-0	Amaranthaceae	Salsola soda							1	1
158-14-0	Amaranthaceae	Salsola tragus							1	1
158-20-0	Lamiaceae/Labiatae	Salvia clandestina							1	1
158-25-0	Lamiaceae/Labiatae	Salvia haematodes				1				1
158-25-1	Lamiaceae/Labiatae	Salvia hispanica	1							1
158-29-0	Lamiaceae/Labiatae	Salvia officinalis			1					1
158-31-0	Lamiaceae/Labiatae	Salvia pratensis	1	1	1	1	1	1	1	7
158-35-0	Lamiaceae/Labiatae	Salvia verbenaca	1	1	1	1	1	1	1	7
158-39-0	Viburnaceae	Sambucus ebulus	1	1	1	1	1	1	1	7
158-40-0	Viburnaceae	Sambucus nigra	1	1	1	1	1	1	1	7
158-42-0	Primulaceae	Samolus valerandi		1	1				1	3
158-45-0	Rosaceae	Sanguisorba minor	1	1	1	1	1	1	1	7		INCL. SUBSP. BALEARICA
158-51-0	Apiaceae/Umbelliferae	Sanicula europaea			1					1
159-06-0	Caryophyllaceae	Saponaria officinalis	1	1	1	1	1	1	1	7
159-13-0	Lamiaceae/Labiatae	Satureja hortensis		1		1				2
160-36-2	Saxifragaceae	Saxifraga stolonifera	1							1
160-40-0	Saxifragaceae	Saxifraga tridactylites	1	1	1	1	1	1	1	7
161-01-0	Caprifoliaceae	Scabiosa triandra	1							1
161-02-0	Caprifoliaceae	Scabiosa uniseta	1							1
161-08-0	Apiaceae/Umbelliferae	Scandix pecten-veneris	1		1				1	3
095-06-0	Poaceae/Gramineae	Schedonorus arundinaceus	1	1	1	1		1	1	6
096-05-0	Poaceae/Gramineae	Schedonorus pratensis	1	1		1				3
075-05-0	Gentianaceae	Schenkia spicata							1	1
161-16-0	Cyperaceae	Schoenoplectus lacustris		1		1	1			3
161-21-0	Cyperaceae	Schoenoplectus tabernaemontani	1		1	1	1			4
161-25-0	Asparagaceae	Scilla bifolia	1				1	1		3	P
161-26-0	Cyperaceae	Scirpoides holoschoenus	1		1	1			1	4
161-41-0	Poaceae/Gramineae	Sclerochloa dura		1		1		1	1	4
161-42-1	Asteraceae/Compositae	Scolymus hispanicus			1				1	2
161-47-0	Fabaceae/Leguminosae	Scorpiurus subvillosus			1	1			1	3
162-01-0	Asteraceae/Compositae	Scorzonera laciniata	1			1	1			3		INCL. SUBSP. DECUMBENS
162-11-0	Scrophulariaceae	Scrophularia canina	1		1		1			3
162-18-0	Scrophulariaceae	Scrophularia nodosa		1	1		1			3
162-29-0	Lamiaceae/Labiatae	Scutellaria columnae	1				1			2
162-32-0	Lamiaceae/Labiatae	Scutellaria galericulata		1						1
162-33-0	Lamiaceae/Labiatae	Scutellaria hastifolia		1						1
162-40-0	Fabaceae/Leguminosae	Securigera securidaca			1					1
162-41-0	Fabaceae/Leguminosae	Securigera varia	1	1	1	1	1	1		6
162-42-0	Crassulaceae	Sedum acre	1			1	1		1	4
162-44-0	Crassulaceae	Sedum album	1	1	1	1			1	5
162-56-0	Crassulaceae	Sedum caespitosum							1	1
162-58-0	Crassulaceae	Sedum dasyphyllum	1	1						2
163-02-0	Crassulaceae	Sedum hispanicum	1			1				2
163-12-0	Crassulaceae	Sedum ochroleucum	1		1		1			3
163-13-0	Crassulaceae	Sedum palmeri	1	1			1			3
163-16-0	Crassulaceae	Sedum rupestre	1			1	1	1		4
163-19-0	Crassulaceae	Sedum sarmentosum			1				1	2
163-21-0	Crassulaceae	Sedum sexangulare	1	1	1	1	1		1	6
163-36-0	Crassulaceae	Sempervivum tectorum		1			1		1	3
164-15-0	Asteraceae/Compositae	Senecio inaequidens	1	1	1	1	1	1	1	7
164-38-1	Asteraceae/Compositae	Senecio squalidus					1			1
164-44-0	Asteraceae/Compositae	Senecio vulgaris	1	1	1	1	1	1	1	7
164-47-0	Orchidaceae	Serapias lingua			1					1	P
164-48-0	Orchidaceae	Serapias neglecta			1					1	P
164-52-0	Orchidaceae	Serapias vomeracea	1		1					2	P
165-42-1	Poaceae/Gramineae	Setaria adhaerens	1							1
165-43-0	Poaceae/Gramineae	Setaria faberi							1	1
165-44-0	Poaceae/Gramineae	Setaria italica	1	1	1	1		1	1	6		INCL. SUBSP. VIRIDIS AND PYCNOCOMA
165-45-0	Poaceae/Gramineae	Setaria parviflora			1					1
165-46-0	Poaceae/Gramineae	Setaria pumila	1	1	1	1	1	1	1	7
165-47-0	Poaceae/Gramineae	Setaria verticillata	1	1	1	1	1	1	1	7
165-51-0	Rubiaceae	Sherardia arvensis	1	1	1	1	1	1	1	7
165-53-0	Cucurbitaceae	Sicyos angulatus			1		1			2
165-53-1	Malvaceae	Sida spinosa							1	1
166-23-0	Caryophyllaceae	Silene conica			1				1	2
166-29-0	Caryophyllaceae	Silene dioica		1						1
166-34-0	Caryophyllaceae	Silene flos-cuculi	1	1	1	1	1	1		6
166-38-0	Caryophyllaceae	Silene gallica	1		1	1				3
166-51-0	Caryophyllaceae	Silene latifolia	1	1	1	1	1	1	1	7
166-63-0	Caryophyllaceae	Silene nocturna			1		1			2
167-37-0	Caryophyllaceae	Silene vulgaris	1	1	1	1	1	1	1	7
167-45-0	Asteraceae/Compositae	Silybum marianum		1	1	1	1	1	1	6
167-47-0	Brassicaceae/Cruciferae	Sinapis alba			1	1		1	1	4
167-51-0	Brassicaceae/Cruciferae	Sinapis arvensis	1		1	1	1	1	1	6
167-53-0	Apiaceae/Umbelliferae	Sison amomum			1		1			2
168-02-0	Brassicaceae/Cruciferae	Sisymbrium irio	1			1			1	3
168-04-0	Brassicaceae/Cruciferae	Sisymbrium officinale	1	1	1	1	1		1	6
168-05-0	Brassicaceae/Cruciferae	Sisymbrium orientale				1	1	1	1	4
168-11-0	Caprifoliaceae	Sixalix atropurpurea	1		1		1		1	4		INCL. SUBSP. GRANDIFLORA
168-14-0	Smilacaceae	Smilax aspera			1					1
168-21-0	Solanaceae	Solanum carolinense							1	1
168-22-0	Solanaceae	Solanum chenopodioides	1				1			2
168-23-0	Solanaceae	Solanum dulcamara	1	1	1	1	1		1	6
168-26-0	Solanaceae	Solanum lycopersicum	1		1	1	1	1	1	6
168-27-0	Solanaceae	Solanum melongena				1				1
168-28-0	Solanaceae	Solanum nigrum	1	1	1	1	1	1	1	7
168-28-1	Solanaceae	Solanum pseudocapsicum	1	1	1	1		1		5
168-35-0	Solanaceae	Solanum villosum	1		1				1	3		INCL. SUBSP. ALATUM
168-44-0	Urticaceae	Soleirolia soleirolii	1	1						2
168-51-0	Asteraceae/Compositae	Solidago canadensis	1							1
168-52-0	Asteraceae/Compositae	Solidago gigantea	1	1	1		1	1	1	6
168-56-0	Asteraceae/Compositae	Solidago virgaurea							1	1
169-02-0	Asteraceae/Compositae	Sonchus arvensis	1	1	1	1			1	5		INCL. SUBSP. ULIGINOSUS
169-05-0	Asteraceae/Compositae	Sonchus asper	1	1	1	1	1	1	1	7
169-09-0	Asteraceae/Compositae	Sonchus maritimus							1	1
169-10-0	Asteraceae/Compositae	Sonchus oleraceus	1	1	1	1	1	1	1	7
169-12-0	Asteraceae/Compositae	Sonchus tenerrimus	1		1		1	1	1	5
169-32-0	Poaceae/Gramineae	Sorghum bicolor	1	1	1				1	4
169-33-0	Poaceae/Gramineae	Sorghum halepense	1	1	1	1	1	1	1	7
169-36-0	Typhaceae	Sparganium erectum		1			1		1	3
169-45-0	Fabaceae/Leguminosae	Spartium junceum			1		1		1	3
169-56-0	Caryophyllaceae	Spergularia rubra	1		1	1	1			4
169-57-0	Caryophyllaceae	Spergularia salina							1	1
170-11-0	Orchidaceae	Spiranthes spiralis			1	1				2	P
170-13-0	Araceae	Spirodela polyrhiza		1						1
170-14-0	Poaceae/Gramineae	Sporobolus indicus	1							1
170-15-0	Poaceae/Gramineae	Sporobolus neglectus	1			1	1			3
170-16-0	Poaceae/Gramineae	Sporobolus vaginiflorus	1		1					2
170-22-0	Lamiaceae/Labiatae	Stachys annua	1	1	1	1	1	1	1	7
170-24-0	Lamiaceae/Labiatae	Stachys arvensis			1					1
170-38-0	Lamiaceae/Labiatae	Stachys palustris			1		1		1	3
170-42-0	Lamiaceae/Labiatae	Stachys recta				1	1			2
170-46-0	Lamiaceae/Labiatae	Stachys sylvatica			1		1			2
170-47-0	Lamiaceae/Labiatae	Stachys thirkei					1			1
170-52-0	Caryophyllaceae	Stellaria aquatica	1		1		1		1	4
170-56-0	Caryophyllaceae	Stellaria holostea					1			1
170-58-0	Caryophyllaceae	Stellaria media	1	1	1	1	1	1	1	7
170-61-0	Caryophyllaceae	Stellaria neglecta			1		1			2
171-01-0	Caryophyllaceae	Stellaria nemorum					1			1
171-04-0	Caryophyllaceae	Stellaria pallida	1	1	1	1	1		1	6
171-05-1	Caryophyllaceae	Stellaria ruderalis	1		1	1		1		4
171-08-0	Amaryllidaceae	Sternbergia lutea	1		1					2	P
146-49-0	Potamogetonaceae	Stuckenia pectinata		1					1	2
169-13-0	Fabaceae/Leguminosae	Styphnolobium japonicum	1	1		1				3
171-43-0	Amaranthaceae	Suaeda maritima							1	1
171-52-0	Fabaceae/Leguminosae	Sulla coronaria	1		1		1			3
172-01-0	Caprifoliaceae	Symphoricarpos albus				1		1		2
172-03-0	Asteraceae/Compositae	Symphyotrichum lanceolatum	1				1			2
172-05-0	Asteraceae/Compositae	Symphyotrichum novae-angliae			1					1
172-06-0	Asteraceae/Compositae	Symphyotrichum novi-belgii			1		1			2
172-08-0	Asteraceae/Compositae	Symphyotrichum squamatum	1	1	1	1	1	1	1	7
172-10-0	Boraginaceae	Symphytum bulbosum	1	1	1	1	1	1	1	7
172-12-0	Boraginaceae	Symphytum officinale	1	1		1	1	1	1	6		INCL. SUBSP. BOHEMICUM
172-15-0	Boraginaceae	Symphytum orientale	1				1			2
172-16-9	Boraginaceae	Symphytum tuberosum	1	1				1		3		INCL. SUBSP. ANGUSTIFOLIUM
172-18-0	Oleaceae	Syringa vulgaris	1		1		1	1		4
172-28-0	Tamaricaceae	Tamarix gallica			1		1		1	3
172-42-0	Asteraceae/Compositae	Tanacetum parthenium			1		1			2
172-44-0	Asteraceae/Compositae	Tanacetum vulgare						1		1
173-03-0	Asteraceae/Compositae	Taraxacum fulvum	1		1	1			1	4		SECT. ERYTHROSPERMA
173-11-0	Asteraceae/Compositae	Taraxacum minimum	1							1
173-15-0	Asteraceae/Compositae	Taraxacum officinale	1	1	1	1	1	1	1	7
174-02-0	Lamiaceae/Labiatae	Teucrium capitatum							1	1
174-03-0	Lamiaceae/Labiatae	Teucrium chamaedrys			1		1		1	3
174-29-0	Ranunculaceae	Thalictrum lucidum			1		1		1	3
174-56-0	Brassicaceae/Cruciferae	Thlaspi arvense	1				1		1	3
175-04-0	Brassicaceae/Cruciferae	Thlaspi perfoliatum			1	1	1	1		4
175-25-0	Lamiaceae/Labiatae	Thymus oenipontanus			1					1
175-34-0	Lamiaceae/Labiatae	Thymus pulegioides				1	1		1	3
141-32-0	Apiaceae/Umbelliferae	Thysselinum palustre				1				1
175-43-0	Malvaceae	Tilia americana	1							1
175-44-0	Malvaceae	Tilia cordata						1		1
175-51-0	Malvaceae	Tilia europaea		1		1	1			3
175-46-0	Malvaceae	Tilia platyphyllos						1		1
175-50-0	Malvaceae	Tilia tomentosa						1		1
141-35-0	Apiaceae/Umbelliferae	Tommasinia verticillaris			1		1		1	3
176-08-0	Apiaceae/Umbelliferae	Tordylium apulum			1				1	2
176-09-0	Apiaceae/Umbelliferae	Tordylium maximum	1		1	1	1			4
176-11-0	Apiaceae/Umbelliferae	Torilis arvensis	1	1	1	1	1	1	1	7		INCL. SUBSP. NEGLECTA
176-17-0	Apiaceae/Umbelliferae	Torilis japonica	1	1			1		1	4
176-20-0	Apiaceae/Umbelliferae	Torilis nodosa	1	1	1	1	1	1	1	7
176-27-0	Arecaceae/Palmae	Trachycarpus fortunei	1		1	1				3
176-28-0	Poaceae/Gramineae	Trachynia distachya				1				1
176-28-9	Commelinaceae	Tradescantia cerinthoides				1				1
176-33-0	Asteraceae/Compositae	Tragopogon dubius	1	1	1	1	1	1		6
176-34-0	Asteraceae/Compositae	Tragopogon eriospermus			1					1
176-41-0	Asteraceae/Compositae	Tragopogon orientalis						1		1
176-35-0	Asteraceae/Compositae	Tragopogon porrifolius	1	1	1	1	1	1	1	7
176-39-0	Asteraceae/Compositae	Tragopogon pratensis	1	1		1	1	1	1	6
176-45-0	Poaceae/Gramineae	Tragus racemosus	1			1	1			3
176-46-0	Lythraceae	Trapa natans		1						1
176-48-0	Zygophyllaceae	Tribulus terrestris	1	1	1	1	1	1	1	7
176-57-0	Fabaceae/Leguminosae	Trifolium angustifolium			1				1	2
176-58-0	Fabaceae/Leguminosae	Trifolium arvense	1		1	1			1	4
177-08-0	Fabaceae/Leguminosae	Trifolium campestre	1	1	1	1	1	1	1	7
177-13-0	Fabaceae/Leguminosae	Trifolium dubium	1		1	1		1	1	5
177-14-0	Fabaceae/Leguminosae	Trifolium echinatum							1	1
177-15-0	Fabaceae/Leguminosae	Trifolium fragiferum	1	1	1	1	1	1	1	7
177-16-0	Fabaceae/Leguminosae	Trifolium glomeratum			1					1
177-19-0	Fabaceae/Leguminosae	Trifolium hybridum			1	1	1	1		4		INCL. SUBSP. ELEGANS
177-22-0	Fabaceae/Leguminosae	Trifolium incarnatum			1					1
177-27-0	Fabaceae/Leguminosae	Trifolium lappaceum			1					1
177-39-0	Fabaceae/Leguminosae	Trifolium nigrescens	1	1	1		1		1	5
177-49-0	Fabaceae/Leguminosae	Trifolium pallidum		1						1
177-55-0	Fabaceae/Leguminosae	Trifolium pratense	1	1	1	1	1	1	1	7
178-03-0	Fabaceae/Leguminosae	Trifolium repens	1	1	1	1	1	1	1	7
178-06-0	Fabaceae/Leguminosae	Trifolium resupinatum				1	1			2
178-09-0	Fabaceae/Leguminosae	Trifolium scabrum	1		1	1	1		1	5
178-15-0	Fabaceae/Leguminosae	Trifolium squarrosum			1		1			2
178-19-0	Fabaceae/Leguminosae	Trifolium striatum			1					1
178-29-0	Fabaceae/Leguminosae	Trifolium tomentosum					1			1
128-49-0	Fabaceae/Leguminosae	Trigonella alba	1	1	1	1	1		1	6
128-50-0	Fabaceae/Leguminosae	Trigonella altissima					1			1
128-52-0	Fabaceae/Leguminosae	Trigonella elegans		1						1
178-38-0	Fabaceae/Leguminosae	Trigonella foenum-graecum						1		1
128-57-0	Fabaceae/Leguminosae	Trigonella officinalis	1	1	1	1	1	1	1	7
128-53-0	Fabaceae/Leguminosae	Trigonella smallii		1	1				1	3
128-60-0	Fabaceae/Leguminosae	Trigonella sulcata			1					1
178-47-0	Asteraceae/Compositae	Tripleurospermum inodorum		1	1	1	1		1	5
178-49-0	Asteraceae/Compositae	Tripolium pannonicum							1	1
179-02-0	Poaceae/Gramineae	Trisetaria flavescens	1	1	1	1	1			5
179-14-0	Poaceae/Gramineae	Triticum aestivum	1			1	1	1		4
179-19-0	Poaceae/Gramineae	Triticum ovatum	1				1			2
179-22-0	Poaceae/Gramineae	Triticum triunciale	1							1
179-17-2	Poaceae/Gramineae	Triticum turgidum				1			1	2
179-39-1	Liliaceae	Tulipa gesneriana	1							1	P
179-40-0	Liliaceae	Tulipa raddii	1							1	P
179-42-0	Liliaceae	Tulipa sylvestris	1			1	1	1		4
179-44-0	Asteraceae/Compositae	Tussilago farfara	1	1	1	1	1	1	1	7
179-45-0	Typhaceae	Typha angustifolia		1	1		1		1	4
179-46-0	Typhaceae	Typha domingensis	1		1					2
179-47-0	Typhaceae	Typha latifolia	1	1	1	1	1	1	1	7
179-54-0	Ulmaceae	Ulmus laevis	1			1		1		3
179-55-0	Ulmaceae	Ulmus minor	1	1	1	1	1	1	1	7
180-02-0	Ulmaceae	Ulmus pumila	1		1	1				3
180-05-0	Crassulaceae	Umbilicus rupestris	1	1	1	1	1	1	1	7
180-07-0	Asteraceae/Compositae	Urospermum dalechampii			1		1			2
180-08-0	Asteraceae/Compositae	Urospermum picroides	1		1					2
180-09-9	Urticaceae	Urtica dioica	1	1	1	1	1	1	1	7
180-11-0	Urticaceae	Urtica membranacea			1	1		1		3
180-14-0	Urticaceae	Urtica urens	1	1		1			1	4
180-15-0	Lentibulariaceae	Utricularia australis					1			1
180-41-0	Caprifoliaceae	Valeriana officinalis		1			1			2
180-59-0	Caprifoliaceae	Valerianella eriocarpa			1					1
180-60-0	Caprifoliaceae	Valerianella locusta	1	1	1	1	1		1	6
181-06-0	Hydrocharitaceae	Vallisneria spiralis		1						1
181-14-0	Scrophulariaceae	Verbascum blattaria	1	1	1	1	1	1	1	7
181-21-0	Scrophulariaceae	Verbascum densiflorum		1					1	2
181-32-0	Scrophulariaceae	Verbascum phlomoides	1	1			1	1	1	5
181-39-0	Scrophulariaceae	Verbascum sinuatum	1	1	1	1			1	5
181-40-0	Scrophulariaceae	Verbascum thapsus	1	1	1	1	1	1	1	7
181-43-0	Scrophulariaceae	Verbascum virgatum	1							1
181-46-0	Verbenaceae	Verbena officinalis	1	1	1	1	1	1	1	7
181-49-0	Plantaginaceae	Veronica agrestis	1	1		1			1	4
181-52-0	Plantaginaceae	Veronica anagallis-aquatica		1	1	1	1		1	5
181-57-0	Plantaginaceae	Veronica arvensis	1	1	1	1	1	1	1	7
181-59-0	Plantaginaceae	Veronica beccabunga			1					1
181-61-0	Plantaginaceae	Veronica catenata					1		1	2
182-01-0	Plantaginaceae	Veronica chamaedrys	1	1			1	1		4
182-04-0	Plantaginaceae	Veronica cymbalaria	1	1		1	1	1		5
182-11-0	Plantaginaceae	Veronica hederifolia	1	1	1	1	1	1	1	7
182-17-0	Plantaginaceae	Veronica officinalis							1	1
182-20-0	Plantaginaceae	Veronica peregrina	1	1	1		1			4
182-21-0	Plantaginaceae	Veronica persica	1	1	1	1	1	1	1	7
182-22-0	Plantaginaceae	Veronica polita	1	1	1	1	1	1	1	7
182-26-0	Plantaginaceae	Veronica serpyllifolia			1	1	1	1	1	5
182-33-0	Plantaginaceae	Veronica verna				1				1
182-36-0	Viburnaceae	Viburnum lantana	1		1			1		3
182-38-0	Viburnaceae	Viburnum tinus	1		1	1			1	4
182-43-0	Fabaceae/Leguminosae	Vicia bithynica			1					1
182-45-0	Fabaceae/Leguminosae	Vicia cracca	1	1		1	1		1	5
182-48-0	Fabaceae/Leguminosae	Vicia disperma	1							1
182-51-0	Fabaceae/Leguminosae	Vicia faba				1	1			2
182-55-0	Fabaceae/Leguminosae	Vicia hirsuta	1				1			2
182-56-0	Fabaceae/Leguminosae	Vicia hybrida			1		1		1	3
183-17-0	Fabaceae/Leguminosae	Vicia pseudocracca					1			1
183-19-0	Fabaceae/Leguminosae	Vicia sativa	1	1	1	1	1	1	1	7		INCL. SUBSP. CORDATA, MACROCARPA, ANGUSTIFOLIA AND SEGETALIS
183-34-0	Fabaceae/Leguminosae	Vicia tetrasperma							1	1
183-35-0	Fabaceae/Leguminosae	Vicia villosa	1	1	1	1				4		INCL. SUBSP. VARIA (=V. DASYCARPA)
183-43-0	Apocynaceae	Vinca major	1		1	1	1	1	1	6
183-44-0	Apocynaceae	Vinca minor	1		1		1			3
183-45-0	Apocynaceae	Vincetoxicum hirundinaria							1	1
184-01-0	Violaceae	Viola alba	1	1	1	1	1	1		6		INCL. SUBSP. DEHNHARDTII
184-07-0	Violaceae	Viola arvensis			1				1	2
184-34-0	Violaceae	Viola hirta	1			1				2
184-44-0	Violaceae	Viola odorata	1	1	1	1	1	1	1	7
184-53-0	Violaceae	Viola reichenbachiana	1		1	1	1	1		5
184-54-0	Violaceae	Viola riviniana						1		1
184-59-0	Violaceae	Viola tricolor		1	1	1	1	1	1	6
185-03-1	Violaceae	Viola wittrockiana				1				1
185-06-0	Santalaceae	Viscum album			1		1		1	3
185-08-0	Lamiaceae/Labiatae	Vitex agnus-castus					1			1
185-08-1	Vitaceae	Vitis koberi	1		1	1	1		1	5
185-09-0	Vitaceae	Vitis labrusca	1						1	2
185-11-0	Vitaceae	Vitis vinifera	1	1	1	1	1	1		6		INCL. SUBSP. SYLVESTRIS
185-16-0	Poaceae/Gramineae	Vulpia bromoides	1							1
185-17-0	Poaceae/Gramineae	Vulpia ciliata	1	1	1	1	1	1	1	7		HERE ALSO VULPIA AMBIGUA
185-18-0	Poaceae/Gramineae	Vulpia fasciculata		1					1	2
185-21-0	Poaceae/Gramineae	Vulpia muralis				1				1
185-22-0	Poaceae/Gramineae	Vulpia myuros	1	1	1	1	1		1	6
185-29-0	Fabaceae/Leguminosae	Wisteria sinensis	1		1					2
185-35-0	Asteraceae/Compositae	Xanthium orientale	1	1	1		1	1	1	6
185-40-0	Asteraceae/Compositae	Xeranthemum cylindraceum					1			1
185-44-0	Asparagaceae	Yucca gloriosa			1				1	2
185-44-1	Asparagaceae	Yucca recurvifolia	1							1
185-45-0	Potamogetonaceae	Zannichellia palustris					1			1
185-48-1	Potamogetonaceae	Zannichellia peltata	1							1
185-49-0	Araceae	Zantedeschia aethiopica			1					1
185-50-0	Poaceae/Gramineae	Zea mays				1				1
185-55-0	Rhamnaceae	Ziziphus zizyphus			1				1	2

## Sheet: S2 ALLOCTONE
S2: List of Allochthonous species: ARCHAEOs and NEOs
Taxon	ESO
Abutilon theophrasti Medik.	ARCHAEO		ARCHAEO: archaeophyte
Acalypha australis L.	NEO		NEO: neophyte
Acalypha virginica L.	NEO
Acer negundo L.	NEO
Acer saccharinum L. subsp. saccharinum	NEO
Actinidia deliciosa (A. Chev.) C.F. Liang & A.R. Ferguson	NEO
Aesculus hippocastanum L.	NEO
Ailanthus altissima (Mill.) Swingle	NEO
Albizia julibrissin Durazz.	NEO
Alcea rosea L.	ARCHAEO
Allium ampeloprasum L.	NEO
Allium cepa L.	ARCHAEO
Allium sativum L.	ARCHAEO
Allium tuberosum Rottler ex Spreng.	NEO
Amaranthus albus L.	NEO
Amaranthus blitoides S.Watson	NEO
Amaranthus bouchonii Thell.	NEO
Amaranthus crispus (Lesp. & Thévenau) A. Braun ex S. Watson & J.M. Coult.	NEO
Amaranthus deflexus L.	NEO
Amaranthus emarginatus Salzm. ex Uline & W.L. Bray subsp. emarginatus	NEO
Amaranthus hybridus L. subsp. caudatus (L.) Iamonico & Galasso	NEO
Amaranthus hybridus L. subsp. cruentus (L.) Thell.	NEO
Amaranthus hybridus L. subsp. hybridus	NEO
Amaranthus hybridus L. subsp. hypochondriacus (L.) Thell.	NEO
Amaranthus palmeri S. Watson	NEO
Amaranthus retroflexus L.	NEO
Amaranthus tuberculatus (Moq.) J.D. Sauer	NEO
Amaranthus viridis L.	NEO
Ambrosia artemisiifolia L.	NEO
Ambrosia psilostachya DC.	NEO
Amorpha fruticosa L.	NEO
Amphicarpaea comosa (L.) G. Don ex Loudon	NEO
Anethum graveolens L.	ARCHAEO
Antirrhinum majus L. subsp. majus	ARCHAEO
Armoracia rusticana G. Gaertn., B. Mey. & Scherb.	ARCHAEO
Artemisia annua L.	NEO
Artemisia verlotiorum Lamotte	NEO
Arundo donax L.	ARCHAEO
Asclepias syriaca L.	NEO
Asparagus aethiopicus L.	NEO
Aspidistra elatior Blume	NEO
Avena fatua L.	ARCHAEO
Avena sativa L.	ARCHAEO
Avena sterilis L.	ARCHAEO
Avena sterilis L. subsp. ludoviciana (Durieu) Gillet & Magne	ARCHAEO
Avena sterilis L. subsp. sterilis	ARCHAEO
Azolla filiculoides Lam.	NEO
Bassia scoparia (L.) Voss	NEO
Bergenia crassifolia (L.) Fritsch	NEO
Beta vulgaris L. subsp. vulgaris	ARCHAEO
Bidens bipinnata L.	NEO
Bidens frondosa L.	NEO
Bidens subalternans DC.	NEO
Bidens vulgata Greene	NEO
Brassica juncea (L.) Czern.	ARCHAEO
Brassica napus L.	ARCHAEO
Brassica oleracea L.	ARCHAEO
Brassica rapa L. subsp. rapa	ARCHAEO
Broussonetia papyrifera (L.) Vent.	NEO
Buddleja davidii Franch.	NEO
Calendula officinalis L.	ARCHAEO
Calocedrus decurrens (Torr.) Florin	NEO
Campanula portenschlagiana Schult.	NEO
Campsis radicans (L.) Bureau	NEO
Cannabis sativa L.	ARCHAEO
Capsicum annuum L.	NEO
Cardamine occulta Hornem.	NEO
Carpobrotus acinaciformis (L.) L. Bolus	NEO
Catalpa bignonioides Walter	NEO
Cedrus atlantica (Endl.) G. Manetti ex Carrière	NEO
Cedrus deodara (Roxb.) G. Don	NEO
Celtis occidentalis L.	NEO
Cenchrus incertus M.A. Curtis	NEO
Cenchrus longispinus (Hack.) Fernald	NEO
Centaurea cyanus L.	ARCHAEO
Cephalotaxus harringtonii (Knight ex J. Forbes) K. Koch	NEO
Ceratochloa cathartica (Vahl) Herter	NEO
Ceratonia siliqua L.	ARCHAEO
Chamaeiris orientalis (Mill.) M.B. Crespo	NEO
Chimonanthus praecox (L.) Link	NEO
Chlorophytum comosum (Thunb.) Jacques	NEO
Cichorium endivia L. subsp. endivia	ARCHAEO
Citrullus lanatus (Thunb.) Matsum. & Nakai subsp. lanatus	ARCHAEO
Citrus trifoliata L.	NEO
Claytonia perfoliata Donn ex Willd.	NEO
Clerodendrum trichotomum Thunb.	NEO
Commelina communis L.	NEO
Coriandrum sativum L.	ARCHAEO
Cortaderia selloana (Schult. & Schult. f.) Asch. & Graebn.	NEO
Cotoneaster hissaricus Pojark.	NEO
Cotoneaster horizontalis Decne.	NEO
Cotoneaster lacteus W.W. Sm.	NEO
Crataegus crus-galli L.	NEO
Crepis sancta (L.) Bornm. subsp. nemausensis (P. Fourn.) Babc.	NEO
Cucumis sativus L.	ARCHAEO
Cupressus sempervirens L.	ARCHAEO
Cuscuta campestris Yunck.	NEO
Cyperus eragrostis Lam.	NEO
Cyperus esculentus L.	ARCHAEO
Cyperus glomeratus L.	NEO
Cyperus serotinus Rottb.	ARCHAEO
Cyrtomium falcatum (L. f.) C. Presl	NEO
Danaë racemosa (L.) Moench	NEO
Datura stramonium L.	NEO
Datura wrightii Regel	NEO
Delosperma cooperi (Hook.f.) L. Bolus	NEO
Dichondra micrantha Urb.	NEO
Digitaria ciliaris (Retz.) Koeler	NEO
Diospyros kaki Thunb.	NEO
Diospyros lotus L.	NEO
Dysphania ambrosioides (L.) Mosyakin & Clemants	NEO
Dysphania pumilio (R. Br.) Mosyakin & Clemants	NEO
Eclipta prostrata (L.) L.	NEO
Elaeagnus angustifolia L.	NEO
Elaeagnus pungens Thunb.	NEO
Eleusine indica (L.) Gaertn.	NEO
Elodea canadensis Michx.	NEO
Epilobium ciliatum Raf.	NEO
Eragrostis mexicana (Hornem.) Link subsp. virescens (J. Presl) S.D. Koch & Sánchez Vega	NEO
Eragrostis pectinacea (Michx.) Nees	NEO
Erigeron annuus (L.) Desf.	NEO
Erigeron bonariensis L.	NEO
Erigeron canadensis L.	NEO
Erigeron karvinskianus DC.	NEO
Erigeron sumatrensis Retz.	NEO
Eriobotrya japonica (Thunb.) Lindl.	NEO
Eschscholzia californica Cham. subsp. californica	NEO
Euonymus japonicus Thumb.	NEO
Euphorbia davidii Subils	NEO
Euphorbia humifusa Willd. ex Schlecht.	NEO
Euphorbia lathyris L.	ARCHAEO
Euphorbia maculata L.	NEO
Euphorbia nutans Lag.	NEO
Euphorbia prostrata Aiton	NEO
Euphorbia serpens Kunth	NEO
Fagopyrum esculentum Moench	NEO
Fallopia baldschuanica (Regel) Holub	NEO
Fragaria ananassa Rozier	NEO
Gaillardia ×grandiflora Van Houtte	NEO
Galega officinalis L.	ARCHAEO
Galinsoga parviflora Cav.	NEO
Galinsoga quadriradiata Ruiz & Pav.	NEO
Tilia americana L.	NEO
Tilia tomentosa Moench	NEO
Trachycarpus fortunei (Hook.) H. Wendl.	NEO
Trifolium incarnatum L. subsp. incarnatum	ARCHAEO
Trigonella foenum-graecum L.	ARCHAEO
Gamochaeta pensylvanica (Willd.) Cabrera	NEO
Ginkgo biloba L.	NEO
Gleditsia triacanthos L.	NEO
Glycine max (L.) Merr. subsp. max	NEO
Hedera algeriensis Hibberd	NEO
Hedera hibernica (G. Kirchn.) Bean	NEO
Helianthus annuus L. subsp. annuus	NEO
Helianthus ×laetiflorus Pers.	NEO
Helianthus tuberosus L.	NEO
Heliotropium amplexicaule Vahl	NEO
Hemerocallis fulva (L.) L.	NEO
Hesperocyparis arizonica (Greene) Bartel	NEO
Hibiscus syriacus L.	NEO
Hibiscus trionum L.	NEO
Hordeum vulgare L. subsp. vulgare	ARCHAEO
Humulus japonicus Siebold & Zucc.	NEO
Hyacinthoides hispanica (Mill.) Rothm.	NEO
Hyacinthoides non-scripta (L.) Chouard ex Rothm.	NEO
Hyacinthus orientalis L.	ARCHAEO
Hydrocotyle sibthorpioides Lam.	NEO
Hylotelephium telephium (L.) Holub subsp. telephium	NEO
Hypericum calycinum L.	NEO
Ipheion uniflorum (Lindl.) Raf.	NEO
Ipomoea purpurea (L.) Roth	NEO
Iris germanica L.	ARCHAEO
Isatis tinctoria L. subsp. tinctoria	ARCHAEO
Jasminum mesnyi Hance	NEO
Jasminum officinale L.	ARCHAEO
Juglans nigra L.	NEO
Juncus tenuis Willd.	NEO
Kalanchoë daigremontiana Raym.-Hamet & H. Perrier	NEO
Koelreuteria paniculata Laxm.	NEO
Lactuca sativa L. subsp. sativa	ARCHAEO
Lagenaria siceraria (Molina) Standl.	ARCHAEO
Lagerstroemia indica L.	NEO
Lemna minuta Kunth	NEO
Leonurus cardiaca L.	ARCHAEO
Lepidium didymum L.	NEO
Lepidium virginicum L. subsp. virginicum	NEO
Ligustrum japonicum Thunb.	NEO
Ligustrum lucidum W.T. Aiton	NEO
Ligustrum ovalifolium Hassk.	NEO
Ligustrum sinense Lour.	NEO
Lilium candidum L.	ARCHAEO
Linum usitatissimum L. subsp. usitatissimum	ARCHAEO
Liquidambar styraciflua L.	NEO
Lobelia erinus L.	NEO
Lolium temulentum L.	ARCHAEO
Lonicera japonica Thunb.	NEO
Lonicera ligustrina Wall. subsp. yunnanensis (Franch.) P.S. Hsu & H.J. Wang	NEO
Lycopus lucidus Turcz. ex Benth.	NEO
Maclura pomifera (Raf.) C.K. Schneid.	NEO
Magnolia grandiflora L.	NEO
Mahonia aquifolium (Pursh) Nutt.	NEO
Malus domestica (Borkh.) Borkh.	ARCHAEO
Medicago sativa L.	ARCHAEO
Medicago ×varia Martyn	ARCHAEO
Melia azedarach L.	NEO
Mirabilis jalapa L.	NEO
Mirabilis nyctaginea (Michx.) MacMill.	NEO
Mollugo verticillata L.	NEO
Morus alba L.	ARCHAEO
Morus indica L.	NEO
Morus kagayamae Koidz.	NEO
Muscari armeniacum Leichtlin ex Baker	NEO
Nandina domestica Thunb.	NEO
Nicandra physalodes (L.) Gaertn.	NEO
Nonea lutea (Desr.) DC.	NEO
Ocimum basilicum L.	ARCHAEO
Oenothera fallacoides Soldano & Rostański	NEO
Oenothera lindheimeri (Engelm. & A. Gray) W.L.Wagner & Hoch	NEO
Oenothera stucchii Soldano	NEO
Oenothera suaveolens Desf. ex Pers.	NEO
Ophiopogon japonicus (L. f.) Ker Gawl.	NEO
Origanum majorana L.	ARCHAEO
Oxalis articulata Savigny	NEO
Oxalis dillenii Jacq.	NEO
Oxalis latifolia Kunth	NEO
Oxalis pes-caprae L.	NEO
Oxalis stricta L.	NEO
Panicum capillare L.	NEO
Panicum dichotomiflorum Michx.	NEO
Panicum miliaceum L.	ARCHAEO
Panicum miliaceum L. subsp. miliaceum	ARCHAEO
Papaver somniferum L.	ARCHAEO
Parthenocissus inserta (A. Kern.) Fritsch	NEO
Parthenocissus quinquefolia (L.) Planch.	NEO
Parthenocissus tricuspidata (Siebold & Zucc.) Planch.	NEO
Paspalum dilatatum Poir.	NEO
Paspalum distichum L.	NEO
Passiflora caerulea L.	NEO
Paulownia tomentosa (Thunb.) Steud.	NEO
Persicaria orientalis (L.) Spach	NEO
Petroselinum crispum (Mill.) Fuss	ARCHAEO
Phacelia tanacetifolia Benth.	NEO
Phalaris canariensis L.	NEO
Phoenix canariensis H.Wildpret	NEO
Phyla canescens (Kunth) Greene	NEO
Phyla nodiflora (L.) Greene	NEO
Phyllostachys aurea Carrière ex Rivière & C. Rivière	NEO
Physalis peruviana L.	NEO
Phytolacca americana L.	NEO
Pinus pinea L.	ARCHAEO
Pittosporum tobira (Thunb.) W.T. Aiton	NEO
Platanus hispanica Mill. ex Münchh.	NEO
Platycladus orientalis (L.) Franco	NEO
Polanisia trachysperma Torr. & A. Gray	NEO
Populus ×canadensis Moench	NEO
Populus deltoides W. Bartram ex Marshall	NEO
Portulaca grandiflora Hook.	NEO
Potentilla indica (Andrews) Th. Wolf	NEO
Potentilla norvegica L.	NEO
Prunus armeniaca L.	ARCHAEO
Prunus cerasifera Ehrh.	ARCHAEO
Prunus cerasus L.	ARCHAEO
Prunus domestica L.	ARCHAEO
Prunus dulcis (Mill.) D.A. Webb	ARCHAEO
Prunus laurocerasus L.	NEO
Prunus persica (L.) Batsch	ARCHAEO
Pseudosasa japonica (Siebold & Zucc. ex Steud.) Makino ex Nakai	NEO
Pteris multifida Poir.	NEO
Punica granatum L.	ARCHAEO
Pyracantha crenulata (D. Don) M. Roem.	NEO
Pyrus communis L. subsp. communis	ARCHAEO
Quercus rubra L.	NEO
Raphanus raphanistrum L. subsp. sativus (L.) Schmalh.	ARCHAEO
Reynoutria bohemica Chrtek & Chrtková	NEO
Reynoutria japonica Houtt.	NEO
Rhus typhina L.	NEO
Ricinus communis L.	ARCHAEO
Robinia pseudoacacia L.	NEO
Robinia viscosa Vent.	NEO
Rorippa austriaca (Crantz) Besser	NEO
Rosa multiflora Thunb.	NEO
Rubia tinctorum L.	ARCHAEO
Rubus laciniatus Weston	NEO
Salix babylonica L.	NEO
Salix ×fragilis L.	ARCHAEO
Salix ×pendulina Wender.	NEO
Salix ×salamonii (Villevielle) Carrière	NEO
Salpichroa origanifolia (Lam.) Baill.	NEO
Salvia hispanica L.	NEO
Satureja hortensis L.	ARCHAEO
Saxifraga stolonifera Curtis	NEO
Secale cereale L. subsp. cereale	ARCHAEO
Sedum palmeri S.Watson	NEO
Sedum sarmentosum Bunge	NEO
Selaginella kraussiana (Kunze) A. Braun	NEO
Senecio inaequidens DC.	NEO
Setaria adhaerens (Forssk.) Chiov.	NEO
Setaria faberi R.A.W.Herrm.	NEO
Setaria italica (L.) P.Beauv. subsp. italica	ARCHAEO
Setaria italica (L.) P.Beauv. subsp. pycnocoma (Steud.) de Wet	NEO
Setaria parviflora (Poir.) Kerguélen	NEO
Sicyos angulatus L.	NEO
Solanum carolinense L.	NEO
Solanum chenopodioides Lam.	NEO
Solanum lycopersicum L.	NEO
Solanum pseudocapsicum L.	NEO
Solanum tuberosum L.	NEO
Solidago canadensis L.	NEO
Solidago gigantea Aiton	NEO
Sorghum bicolor (L.) Moench subsp. bicolor	ARCHAEO
Sorghum halepense (L.) Pers.	ARCHAEO
Spinacia oleracea L.	ARCHAEO
Spiraea japonica L. f.	NEO
Sporobolus indicus (L.) R. Br.	NEO
Sporobolus neglectus Nash	NEO
Sporobolus vaginiflorus (Torr. ex A. Gray) Alph. Wood	NEO
Styphnolobium japonicum (L.) Schott	NEO
Symphoricarpos albus (L.) S.F. Blake	NEO
Symphyotrichum lanceolatum (Willd.) G.L. Nesom	NEO
Symphyotrichum novae-angliae (L.) G.L. Nesom	NEO
Symphyotrichum novi-belgii (L.) G.L. Nesom	NEO
Symphyotrichum squamatum (Spreng.) G.L. Nesom	NEO
Symphytum orientale L.	NEO
Syringa vulgaris L.	NEO
Taxodium distichum (L.) Rich.	NEO
Triticum aestivum L. subsp. aestivum	ARCHAEO
Triticum turgidum L. subsp. durum (Desf.) Husn.	ARCHAEO
Tulipa gesneriana L.	NEO
Tulipa raddii Reboul	NEO
Ulmus pumila L.	NEO
Verbascum virgatum Stokes	NEO
Veronica peregrina L.	NEO
Veronica persica Poir.	NEO
Vicia faba L.	ARCHAEO
Vicia lens (L.) Coss. & Germ. subsp. lens	ARCHAEO
Viola wittrockiana Gams	NEO
Vitis ×instabilis Ardenghi, Galasso, Banfi & Lastrucci	NEO
Vitis ×koberi Ardenghi, Galasso, Banfi & Lastrucci	NEO
Vitis labrusca L.	NEO
Vitis ×novae-angliae Fernald	NEO
Vitis riparia Michx.	NEO
Vitis ×ruggerii Ardenghi, Galasso, Banfi & Lastrucci	NEO
Vitis rupestris Scheele	NEO
Wisteria sinensis (Sims) Sweet	NEO
Xanthium italicum Moretti	NEO
Xanthium spinosum L.	NEO
Yucca gloriosa L.	NEO
Zantedeschia aethiopica (L.) Spreng.	NEO
Zea mays L. subsp. mays	NEO
Ziziphus jujuba Mill.	ARCHAEO

## Sheet: S3 SPECIE NUOVE
S3: List of taxa new for Italian and/or regional flora found during researches on urban floras with the indication of city and whether native or alien
City	Species	Level		Status
		National	Regional	Native	Allochthonous
Modena	Amaranthus crispus (Lesp. et Thévenau) A. Terracc.		1		A
Ravenna	Amaranthus viridis L.		1		A
Bologna	Bidens subalternans DC.		1		A
Modena	Calocedrus decurrens (Torr.) Florin		1		A
Modena	Capsicum annuum L.		1		A
Bologna	Ceratonia siliqua L.		1	N
Modena	Citrus ×aurantium L.		1		A
Bologna	Cotoneaster hissaricus Pojark.	1	1		A
Bologna	Digitaria violascens Link		1		A
Bologna	Epilobium brachycarpum C. Presl	1	1		A
Modena	Gazania gr. hybrida	1	1		A
Modena	Lathyrus odoratus L.		1	N
Modena	Lobelia erinus L.		1		A
Ravenna	Malva multiflora (Cav.) Soldano, Banfi & Galasso		1	N
Modena	Malus ×robusta (Carrière) Rehder	1	1		A
Parma	Mazus pumilus (Burm. fil.) Steenis		1		A
Bologna	Micromeria graeca subsp. graeca (L.) Benth. ex Rchb.		1	N
Parma	Mirabilis nyctaginea (Michx.) MacMill.		1		A
Bologna	Nerium oleander L.		1	N
Modena	Ocimum basilicum L.		1		A
Bologna	Oenothera fallacoides Soldano & Rostański		1		A
Forlí	Persea americana Mill.		1		A
Parma	Phyla nodiflora (L.) Greene		1		A
Modena	Potentilla norvegica L.		1		A
Bologna	Pyrus betulifolia Bunge		1		A
Ravenna	Rubus laciniatus Willd.		1		A
Modena	Salvia pratensis L. ssp. haematodes (L.) Briq.		1	N
Modena	Solanum melongena L.		1		A
Forlí	Stachys arvensis (L.) L.		1	N
Modena	Tradescantia cerinthoides Kunth		1		A
Modena	Yucca recurvifolia Salisb.		1		A
Bologna	Zannichellia peltata Bertol.		1	N
